# Supplementary material for: The mosquito adulticidal Chromobacterium sp. Panama causes transgenerational impacts on fitness parameters and elicits xenobiotic gene responses
Source: Parasit Vectors. 2018 Apr 5;11:229. doi: 10.1186/s13071-018-2822-8 (PMC5887189; doi:10.1186/s13071-018-2822-8)
Supplement: Supplementary file 3 — Raw data for Figs. 1–7. (XLSX 185 kb) [file 13071_2018_2822_MOESM3_ESM.xlsx]

## Sheet: Figure1
Albopictus						Culex						Stephensi
treatment	individual	status	time	rep		treatment	individual	status	time	rep		treatment	individual	status	time	rep
pbs	1	1	1	1		pbs	1	0	10	1		pbs	1	0	10	1
pbs	2	1	8	1		pbs	2	0	10	1		pbs	2	0	10	1
pbs	3	0	10	1		pbs	3	0	10	1		pbs	3	0	10	1
pbs	4	0	10	1		pbs	4	0	10	1		pbs	4	0	10	1
pbs	5	0	10	1		pbs	5	0	10	1		pbs	5	0	10	1
pbs	6	0	10	1		pbs	6	0	10	1		pbs	6	0	10	1
pbs	7	0	10	1		pbs	7	0	10	1		pbs	7	0	10	1
pbs	8	0	10	1		pbs	8	0	10	1		pbs	8	0	10	1
pbs	9	0	10	1		pbs	9	0	10	1		pbs	9	0	10	1
pbs	10	0	10	1		pbs	1	0	10	2		pbs	10	0	10	1
pbs	11	0	10	1		pbs	2	0	10	2		pbs	11	0	10	1
pbs	12	0	10	1		pbs	3	0	10	2		pbs	12	0	10	1
pbs	13	0	10	1		pbs	4	0	10	2		pbs	13	0	10	1
pbs	14	0	10	1		pbs	5	0	10	2		pbs	14	0	10	1
pbs	15	0	10	1		pbs	6	0	10	2		pbs	15	0	10	1
pbs	16	0	10	1		pbs	7	0	10	2		pbs	16	0	10	1
pbs	17	0	10	1		pbs	8	0	10	2		pbs	17	0	10	1
pbs	18	0	10	1		pbs	9	0	10	2		pbs	18	0	10	1
pbs	19	0	10	1		pbs	1	1	5	3		pbs	19	0	10	1
pbs	20	0	10	1		pbs	2	1	6	3		pbs	20	0	10	1
pbs	21	0	10	1		pbs	3	1	7	3		pbs	21	0	10	1
pbs	22	0	10	1		pbs	4	1	8	3		pbs	22	0	10	1
pbs	23	0	10	1		pbs	5	1	8	3		pbs	23	0	10	1
pbs	24	0	10	1		pbs	6	1	8	3		pbs	24	0	10	1
pbs	25	0	10	1		pbs	7	0	9	3		pbs	25	0	10	1
pbs	1	1	2	2		pbs	8	0	9	3		pbs	26	0	10	1
pbs	2	1	4	2		pbs	9	0	9	3		pbs	27	0	10	1
pbs	3	0	10	2		pbs	10	0	9	3		pbs	28	0	10	1
pbs	4	0	10	2		pbs	11	0	9	3		pbs	29	0	10	1
pbs	5	0	10	2		pbs	12	0	9	3		pbs	30	0	10	1
pbs	6	0	10	2		pbs	13	0	9	3		pbs	1	1	1	2
pbs	7	0	10	2		pbs	14	0	9	3		pbs	2	1	10	2
pbs	8	0	10	2		pbs	15	0	9	3		pbs	3	1	10	2
pbs	9	0	10	2		pbs	16	0	9	3		pbs	4	1	10	2
pbs	10	0	10	2		pbs	17	0	9	3		pbs	5	0	10	2
pbs	11	0	10	2		pbs	18	0	9	3		pbs	6	0	10	2
pbs	12	0	10	2		pbs	19	0	9	3		pbs	7	0	10	2
pbs	13	0	10	2		pbs	20	0	9	3		pbs	8	0	10	2
pbs	14	0	10	2		pbs	1	1	7	4		pbs	9	0	10	2
pbs	15	0	10	2		pbs	2	1	9	4		pbs	10	0	10	2
pbs	16	0	10	2		pbs	3	1	9	4		pbs	11	0	10	2
pbs	17	0	10	2		pbs	4	0	9	4		pbs	12	0	10	2
pbs	18	0	10	2		pbs	5	0	9	4		pbs	13	0	10	2
pbs	19	0	10	2		pbs	6	0	9	4		pbs	14	0	10	2
pbs	20	0	10	2		pbs	7	0	9	4		pbs	15	0	10	2
pbs	21	0	10	2		pbs	8	0	9	4		pbs	16	0	10	2
pbs	22	0	10	2		pbs	9	0	9	4		pbs	17	0	10	2
pbs	23	0	10	2		pbs	10	0	9	4		pbs	18	0	10	2
pbs	24	0	10	2		pbs	11	0	9	4		pbs	19	0	10	2
pbs	25	0	10	2		pbs	12	0	9	4		pbs	20	0	10	2
pbs	1	1	5	3		pbs	13	0	9	4		pbs	21	0	10	2
pbs	2	1	9	3		pbs	14	0	9	4		pbs	22	0	10	2
pbs	3	0	10	3		pbs	15	0	9	4		pbs	23	0	10	2
pbs	4	0	10	3		pbs	16	0	9	4		pbs	24	0	10	2
pbs	5	0	10	3		pbs	17	0	9	4		pbs	25	0	10	2
pbs	6	0	10	3		pbs	18	0	9	4		pbs	26	0	10	2
pbs	7	0	10	3		pbs	19	0	9	4		pbs	27	0	10	2
pbs	8	0	10	3		pbs	20	0	9	4		pbs	28	0	10	2
pbs	9	0	10	3		pbs	1	1	8	5		pbs	29	0	10	2
pbs	10	0	10	3		pbs	2	1	8	5		pbs	30	0	10	2
pbs	11	0	10	3		pbs	3	1	8	5		pbs	1	1	2	3
pbs	12	0	10	3		pbs	4	1	9	5		pbs	2	1	7	3
pbs	13	0	10	3		pbs	5	1	9	5		pbs	3	1	8	3
pbs	14	0	10	3		pbs	6	1	9	5		pbs	4	1	8	3
pbs	15	0	10	3		pbs	7	0	9	5		pbs	5	1	8	3
pbs	16	0	10	3		pbs	8	0	9	5		pbs	6	1	9	3
pbs	17	0	10	3		pbs	9	0	9	5		pbs	7	1	9	3
pbs	18	0	10	3		pbs	10	0	9	5		pbs	8	1	10	3
pbs	19	0	10	3		pbs	11	0	9	5		pbs	9	1	10	3
pbs	20	0	10	3		pbs	12	0	9	5		pbs	10	1	10	3
pbs	21	0	10	3		pbs	13	0	9	5		pbs	11	1	10	3
pbs	22	0	10	3		pbs	14	0	9	5		pbs	12	0	10	3
pbs	23	0	10	3		pbs	15	0	9	5		pbs	13	0	10	3
pbs	24	0	10	3		pbs	16	0	9	5		pbs	14	0	10	3
pbs	25	0	10	3		pbs	17	0	9	5		pbs	15	0	10	3
csp10^6	1	1	5	1		pbs	18	0	9	5		pbs	16	0	10	3
csp10^6	2	1	6	1		pbs	19	0	9	5		pbs	17	0	10	3
csp10^6	3	1	8	1		pbs	20	0	9	5		pbs	18	0	10	3
csp10^6	4	1	8	1		csp10^6	1	0	10	1		pbs	19	0	10	3
csp10^6	5	1	10	1		csp10^6	2	0	10	1		pbs	20	0	10	3
csp10^6	6	0	10	1		csp10^6	3	0	10	1		pbs	21	0	10	3
csp10^6	7	0	10	1		csp10^6	4	0	10	1		pbs	22	0	10	3
csp10^6	8	0	10	1		csp10^6	5	0	10	1		pbs	23	0	10	3
csp10^6	9	0	10	1		csp10^6	6	0	10	1		pbs	24	0	10	3
csp10^6	10	0	10	1		csp10^6	7	0	10	1		pbs	25	0	10	3
csp10^6	11	0	10	1		csp10^6	8	0	10	1		pbs	26	0	10	3
csp10^6	12	0	10	1		csp10^6	9	0	10	1		pbs	27	0	10	3
csp10^6	13	0	10	1		csp10^6	1	1	10	2		pbs	28	0	10	3
csp10^6	14	0	10	1		csp10^6	2	0	10	2		pbs	29	0	10	3
csp10^6	15	0	10	1		csp10^6	3	0	10	2		csp10^5	1	1	1	1
csp10^6	16	0	10	1		csp10^6	4	0	10	2		csp10^5	2	1	2	1
csp10^6	17	0	10	1		csp10^6	5	0	10	2		csp10^5	3	1	2	1
csp10^6	18	0	10	1		csp10^6	6	0	10	2		csp10^5	4	1	2	1
csp10^6	19	0	10	1		csp10^6	7	0	10	2		csp10^5	5	1	2	1
csp10^6	20	0	10	1		csp10^6	8	0	10	2		csp10^5	6	1	2	1
csp10^6	21	0	10	1		csp10^6	9	0	10	2		csp10^5	7	1	2	1
csp10^6	22	0	10	1		csp10^6	1	1	7	3		csp10^5	8	1	2	1
csp10^6	23	0	10	1		csp10^6	2	1	7	3		csp10^5	9	1	2	1
csp10^6	24	0	10	1		csp10^6	3	1	8	3		csp10^5	10	1	2	1
csp10^6	25	0	10	1		csp10^6	4	0	9	3		csp10^5	11	1	2	1
csp10^6	1	1	1	2		csp10^6	5	0	9	3		csp10^5	12	1	3	1
csp10^6	2	1	4	2		csp10^6	6	0	9	3		csp10^5	13	1	3	1
csp10^6	3	1	5	2		csp10^6	7	0	9	3		csp10^5	14	1	3	1
csp10^6	4	1	6	2		csp10^6	8	0	9	3		csp10^5	15	1	3	1
csp10^6	5	1	8	2		csp10^6	9	0	9	3		csp10^5	16	1	3	1
csp10^6	6	1	9	2		csp10^6	10	0	9	3		csp10^5	17	0	10	1
csp10^6	7	1	10	2		csp10^6	11	0	9	3		csp10^5	18	0	10	1
csp10^6	8	0	10	2		csp10^6	12	0	9	3		csp10^5	19	0	10	1
csp10^6	9	0	10	2		csp10^6	13	0	9	3		csp10^5	20	0	10	1
csp10^6	10	0	10	2		csp10^6	14	0	9	3		csp10^5	21	0	10	1
csp10^6	11	0	10	2		csp10^6	15	0	9	3		csp10^5	22	0	10	1
csp10^6	12	0	10	2		csp10^6	16	0	9	3		csp10^5	23	0	10	1
csp10^6	13	0	10	2		csp10^6	17	0	9	3		csp10^5	24	0	10	1
csp10^6	14	0	10	2		csp10^6	18	0	9	3		csp10^5	25	0	10	1
csp10^6	15	0	10	2		csp10^6	19	0	9	3		csp10^5	26	0	10	1
csp10^6	16	0	10	2		csp10^6	20	0	9	3		csp10^5	27	0	10	1
csp10^6	17	0	10	2		csp10^6	1	1	1	4		csp10^5	28	0	10	1
csp10^6	18	0	10	2		csp10^6	2	1	6	4		csp10^5	29	0	10	1
csp10^6	19	0	10	2		csp10^6	3	0	9	4		csp10^5	30	0	10	1
csp10^6	20	0	10	2		csp10^6	4	0	9	4		csp10^5	1	1	1	2
csp10^6	21	0	10	2		csp10^6	5	0	9	4		csp10^5	2	1	2	2
csp10^6	22	0	10	2		csp10^6	6	0	9	4		csp10^5	3	1	2	2
csp10^6	23	0	10	2		csp10^6	7	0	9	4		csp10^5	4	1	2	2
csp10^6	24	0	10	2		csp10^6	8	0	9	4		csp10^5	5	1	2	2
csp10^6	25	0	10	2		csp10^6	9	0	9	4		csp10^5	6	1	2	2
csp10^6	1	1	10	3		csp10^6	10	0	9	4		csp10^5	7	1	3	2
csp10^6	2	1	10	3		csp10^6	11	0	9	4		csp10^5	8	1	3	2
csp10^6	3	1	10	3		csp10^6	12	0	9	4		csp10^5	9	1	3	2
csp10^6	4	0	10	3		csp10^6	13	0	9	4		csp10^5	10	1	3	2
csp10^6	5	0	10	3		csp10^6	14	0	9	4		csp10^5	11	0	10	2
csp10^6	6	0	10	3		csp10^6	15	0	9	4		csp10^5	12	0	10	2
csp10^6	7	0	10	3		csp10^6	16	0	9	4		csp10^5	13	0	10	2
csp10^6	8	0	10	3		csp10^6	17	0	9	4		csp10^5	14	0	10	2
csp10^6	9	0	10	3		csp10^6	18	0	9	4		csp10^5	15	0	10	2
csp10^6	10	0	10	3		csp10^6	19	0	9	4		csp10^5	16	0	10	2
csp10^6	11	0	10	3		csp10^6	20	0	9	4		csp10^5	17	0	10	2
csp10^6	12	0	10	3		csp10^6	1	1	1	5		csp10^5	18	0	10	2
csp10^6	13	0	10	3		csp10^6	2	1	9	5		csp10^5	19	0	10	2
csp10^6	14	0	10	3		csp10^6	3	1	9	5		csp10^5	20	0	10	2
csp10^6	15	0	10	3		csp10^6	4	1	9	5		csp10^5	21	0	10	2
csp10^6	16	0	10	3		csp10^6	5	0	9	5		csp10^5	22	0	10	2
csp10^6	17	0	10	3		csp10^6	6	0	9	5		csp10^5	23	0	10	2
csp10^6	18	0	10	3		csp10^6	7	0	9	5		csp10^5	24	0	10	2
csp10^6	19	0	10	3		csp10^6	8	0	9	5		csp10^5	25	0	10	2
csp10^6	20	0	10	3		csp10^6	9	0	9	5		csp10^5	26	0	10	2
csp10^6	21	0	10	3		csp10^6	10	0	9	5		csp10^5	27	0	10	2
csp10^6	22	0	10	3		csp10^6	11	0	9	5		csp10^5	28	0	10	2
csp10^6	23	0	10	3		csp10^6	12	0	9	5		csp10^5	29	0	10	2
csp10^6	24	0	10	3		csp10^6	13	0	9	5		csp10^5	1	1	2	3
csp10^6	25	0	10	3		csp10^6	14	0	9	5		csp10^5	2	1	3	3
csp10^10	1	1	1	1		csp10^6	15	0	9	5		csp10^5	3	1	3	3
csp10^10	2	1	1	1		csp10^6	16	0	9	5		csp10^5	4	1	3	3
csp10^10	3	1	1	1		csp10^6	17	0	9	5		csp10^5	5	1	5	3
csp10^10	4	1	1	1		csp10^6	18	0	9	5		csp10^5	6	1	5	3
csp10^10	5	1	2	1		csp10^6	19	0	9	5		csp10^5	7	0	10	3
csp10^10	6	1	2	1		csp10^6	20	0	9	5		csp10^5	8	0	10	3
csp10^10	7	1	2	1		csp10^10	1	1	1	1		csp10^5	9	0	10	3
csp10^10	8	1	2	1		csp10^10	2	1	2	1		csp10^5	10	0	10	3
csp10^10	9	1	3	1		csp10^10	3	1	2	1		csp10^5	11	0	10	3
csp10^10	10	1	3	1		csp10^10	4	1	3	1		csp10^5	12	0	10	3
csp10^10	11	1	3	1		csp10^10	5	1	3	1		csp10^5	13	0	10	3
csp10^10	12	1	3	1		csp10^10	6	1	3	1		csp10^5	14	0	10	3
csp10^10	13	1	3	1		csp10^10	7	1	4	1		csp10^5	15	0	10	3
csp10^10	14	1	3	1		csp10^10	8	1	5	1		csp10^5	16	0	10	3
csp10^10	15	1	4	1		csp10^10	9	1	6	1		csp10^5	17	0	10	3
csp10^10	16	1	7	1		csp10^10	1	1	2	2		csp10^5	18	0	10	3
csp10^10	17	1	8	1		csp10^10	2	1	2	2		csp10^5	19	0	10	3
csp10^10	18	1	9	1		csp10^10	3	1	2	2		csp10^5	20	0	10	3
csp10^10	19	1	10	1		csp10^10	4	1	2	2		csp10^5	21	0	10	3
csp10^10	20	0	10	1		csp10^10	5	1	3	2		csp10^5	22	0	10	3
csp10^10	21	0	10	1		csp10^10	6	1	3	2		csp10^5	23	0	10	3
csp10^10	22	0	10	1		csp10^10	7	1	3	2		csp10^5	24	0	10	3
csp10^10	23	0	10	1		csp10^10	8	1	3	2		csp10^5	25	0	10	3
csp10^10	24	0	10	1		csp10^10	9	1	4	2		csp10^5	26	0	10	3
csp10^10	25	0	10	1		csp10^10	1	1	1	3		csp10^5	27	0	10	3
csp10^10	1	1	1	2		csp10^10	2	1	1	3		csp10^5	28	0	10	3
csp10^10	2	1	1	2		csp10^10	3	1	2	3		csp10^5	29	0	10	3
csp10^10	3	1	1	2		csp10^10	4	1	2	3		csp10^5	30	0	10	3
csp10^10	4	1	1	2		csp10^10	5	1	2	3		csp10^10	1	1	1	1
csp10^10	5	1	2	2		csp10^10	6	1	2	3		csp10^10	2	1	1	1
csp10^10	6	1	2	2		csp10^10	7	1	2	3		csp10^10	3	1	1	1
csp10^10	7	1	2	2		csp10^10	8	1	2	3		csp10^10	4	1	1	1
csp10^10	8	1	2	2		csp10^10	9	1	2	3		csp10^10	5	1	1	1
csp10^10	9	1	2	2		csp10^10	10	1	2	3		csp10^10	6	1	1	1
csp10^10	10	1	2	2		csp10^10	11	1	2	3		csp10^10	7	1	1	1
csp10^10	11	1	3	2		csp10^10	12	1	2	3		csp10^10	8	1	1	1
csp10^10	12	1	3	2		csp10^10	13	1	2	3		csp10^10	9	1	1	1
csp10^10	13	1	3	2		csp10^10	14	1	3	3		csp10^10	10	1	1	1
csp10^10	14	1	4	2		csp10^10	15	1	3	3		csp10^10	11	1	1	1
csp10^10	15	1	7	2		csp10^10	16	1	3	3		csp10^10	12	1	1	1
csp10^10	16	1	8	2		csp10^10	17	1	3	3		csp10^10	13	1	1	1
csp10^10	17	1	9	2		csp10^10	18	1	4	3		csp10^10	14	1	1	1
csp10^10	18	1	10	2		csp10^10	19	1	4	3		csp10^10	15	1	2	1
csp10^10	19	0	10	2		csp10^10	20	1	6	3		csp10^10	16	1	2	1
csp10^10	20	0	10	2		csp10^10	1	1	1	4		csp10^10	17	1	2	1
csp10^10	21	0	10	2		csp10^10	2	1	1	4		csp10^10	18	1	2	1
csp10^10	22	0	10	2		csp10^10	3	1	1	4		csp10^10	19	1	2	1
csp10^10	23	0	10	2		csp10^10	4	1	2	4		csp10^10	20	1	2	1
csp10^10	24	0	10	2		csp10^10	5	1	2	4		csp10^10	21	1	2	1
csp10^10	25	0	10	2		csp10^10	6	1	2	4		csp10^10	22	1	2	1
csp10^10	1	1	1	3		csp10^10	7	1	2	4		csp10^10	23	1	2	1
csp10^10	2	1	1	3		csp10^10	8	1	2	4		csp10^10	24	1	2	1
csp10^10	3	1	1	3		csp10^10	9	1	2	4		csp10^10	25	1	3	1
csp10^10	4	1	1	3		csp10^10	10	1	2	4		csp10^10	26	0	10	1
csp10^10	5	1	1	3		csp10^10	11	1	2	4		csp10^10	27	0	10	1
csp10^10	6	1	1	3		csp10^10	12	1	2	4		csp10^10	28	0	10	1
csp10^10	7	1	1	3		csp10^10	13	1	2	4		csp10^10	29	0	10	1
csp10^10	8	1	1	3		csp10^10	14	1	3	4		csp10^10	30	0	10	1
csp10^10	9	1	2	3		csp10^10	15	1	3	4		csp10^10	1	1	1	2
csp10^10	10	1	2	3		csp10^10	16	1	3	4		csp10^10	2	1	1	2
csp10^10	11	1	2	3		csp10^10	17	1	4	4		csp10^10	3	1	1	2
csp10^10	12	1	2	3		csp10^10	18	1	4	4		csp10^10	4	1	1	2
csp10^10	13	1	3	3		csp10^10	19	1	5	4		csp10^10	5	1	1	2
csp10^10	14	1	3	3		csp10^10	20	1	5	4		csp10^10	6	1	1	2
csp10^10	15	1	3	3		csp10^10	1	1	1	5		csp10^10	7	1	1	2
csp10^10	16	1	4	3		csp10^10	2	1	1	5		csp10^10	8	1	1	2
csp10^10	17	1	4	3		csp10^10	3	1	1	5		csp10^10	9	1	1	2
csp10^10	18	1	5	3		csp10^10	4	1	1	5		csp10^10	10	1	1	2
csp10^10	19	1	9	3		csp10^10	5	1	1	5		csp10^10	11	1	1	2
csp10^10	20	0	10	3		csp10^10	6	1	1	5		csp10^10	12	1	1	2
csp10^10	21	0	10	3		csp10^10	7	1	1	5		csp10^10	13	1	1	2
csp10^10	22	0	10	3		csp10^10	8	1	1	5		csp10^10	14	1	1	2
csp10^10	23	0	10	3		csp10^10	9	1	1	5		csp10^10	15	1	1	2
csp10^10	24	0	10	3		csp10^10	10	1	2	5		csp10^10	16	1	1	2
csp10^10	25	0	10	3		csp10^10	11	1	2	5		csp10^10	17	1	1	2
						csp10^10	12	1	2	5		csp10^10	18	1	1	2
						csp10^10	13	1	2	5		csp10^10	19	1	1	2
						csp10^10	14	1	2	5		csp10^10	20	1	1	2
						csp10^10	15	1	2	5		csp10^10	21	1	2	2
						csp10^10	16	1	3	5		csp10^10	22	1	2	2
						csp10^10	17	1	3	5		csp10^10	23	1	2	2
						csp10^10	18	1	4	5		csp10^10	24	1	2	2
						csp10^10	19	1	4	5		csp10^10	25	1	2	2
						csp10^10	20	1	4	5		csp10^10	26	1	2	2
												csp10^10	27	1	2	2
												csp10^10	28	1	2	2
												csp10^10	29	0	10	2
												csp10^10	30	0	10	2
												csp10^10	1	1	1	3
												csp10^10	2	1	1	3
												csp10^10	3	1	1	3
												csp10^10	4	1	1	3
												csp10^10	5	1	1	3
												csp10^10	6	1	1	3
												csp10^10	7	1	1	3
												csp10^10	8	1	1	3
												csp10^10	9	1	1	3
												csp10^10	10	1	1	3
												csp10^10	11	1	1	3
												csp10^10	12	1	1	3
												csp10^10	13	1	1	3
												csp10^10	14	1	1	3
												csp10^10	15	1	1	3
												csp10^10	16	1	1	3
												csp10^10	17	1	1	3
												csp10^10	18	1	1	3
												csp10^10	19	1	1	3
												csp10^10	20	1	1	3
												csp10^10	21	1	1	3
												csp10^10	22	1	2	3
												csp10^10	23	1	2	3
												csp10^10	24	1	2	3
												csp10^10	25	1	2	3
												csp10^10	26	1	2	3
												csp10^10	27	1	2	3
												csp10^10	28	1	3	3
												csp10^10	29	0	10	3

## Sheet: Figure2
Figure 2A: Survival of females over time					Figure 2B: Proportion of females that oviposited				Figure 2C. Number of Eggs Oviposited per Female
Treatment	status (1= dead, 0 = censored)	day post exposure	replicate experiment		PBS	Csp_P 10^7	P. sp. 10^7		replicate	PBS	Csp_P 10^7	P. sp. 10^7
Csp_P 10^7	1	4	1		0.944	1	-		one	7	32
Csp_P 10^7	1	1	1		0.846	1	0.833		one	16	24
Csp_P 10^7	1	1	1		0.923	0.75	1		one	0	53
Csp_P 10^7	1	1	1		1	0.786	0.714		one	30	40
Csp_P 10^7	1	1	1						one	39	43
Csp_P 10^7	1	1	1						one	48	28
Csp_P 10^7	1	1	1						one	26
Csp_P 10^7	1	1	1						one	27
Csp_P 10^7	1	1	1						one	51
Csp_P 10^7	1	1	1						one	8
Csp_P 10^7	1	1	1						one	33
Csp_P 10^7	1	1	1						one	25
Csp_P 10^7	1	1	1						one	45
Csp_P 10^7	1	1	1						one	23
Csp_P 10^7	1	1	1						one	51
Csp_P 10^7	1	2	1						one	40
Csp_P 10^7	1	2	1						one	8
Csp_P 10^7	1	2	1						one	16
Csp_P 10^7	1	2	1						two	27	3	18
Csp_P 10^7	1	2	1						two	20	19	46
Csp_P 10^7	1	2	1						two	21	55	0
Csp_P 10^7	1	2	1						two	21	5	29
Csp_P 10^7	1	2	1						two	16	28	15
Csp_P 10^7	1	2	1						two	0	23	8
Csp_P 10^7	1	2	1						two	0	32	6
Csp_P 10^7	1	2	1						two	7	15	29
Csp_P 10^7	1	2	1						two	48	9	26
Csp_P 10^7	1	2	1						two	18	41	22
Csp_P 10^7	1	2	1						two	1	48	28
Csp_P 10^7	1	2	1						two	23	39	0
Csp_P 10^7	1	2	1						two	28
Csp_P 10^7	1	2	1						two
Csp_P 10^7	0	2	1						three	6	20	28
Csp_P 10^7	0	2	1						three	16	30	31
Csp_P 10^7	0	2	1						three	0	0	26
Csp_P 10^7	0	2	1						three	15	20	15
Csp_P 10^7	0	2	1						three	11		22
Csp_P 10^7	0	2	1						three	96		5
Csp_P 10^7	0	2	1						three	23		1
Csp_P 10^7	0	2	1						three	4		19
Csp_P 10^7	0	3	1						three	16		29
Csp_P 10^7	0	3	1						three	11
Csp_P 10^7	0	3	1						three	9
Csp_P 10^7	0	3	1						three	23
Csp_P 10^7	0	3	1						three	13
Csp_P 10^7	0	3	1						four	28	14	33
Csp_P 10^7	0	3	1						four	32	0	19
Csp_P 10^7	0	3	1						four	14	0	32
Csp_P 10^7	0	3	1						four	26	10	24
Csp_P 10^7	1	7	1						four	13	13	1
Csp_P 10^7	0	8	1						four	30	30	0
Csp_P 10^7	0	8	1						four	25	20	29
Csp_P 10^7	0	8	1						four	5	16	22
Csp_P 10^7	0	8	1						four	8	55	29
Csp_P 10^7	0	8	1						four	24	3	7
Csp_P 10^7	0	8	1						four	49	47	0
Csp_P 10^7	0	8	1						four	11	21	0
Csp_P 10^7	1	1	2						four		3	0
Csp_P 10^7	1	1	2						four		0	18
Csp_P 10^7	1	1	2						four		34
Csp_P 10^7	1	1	2						four		34
Csp_P 10^7	1	1	2						four		29
Csp_P 10^7	1	1	2						four		7
Csp_P 10^7	1	1	2						four		0
Csp_P 10^7	1	1	2						four		0
Csp_P 10^7	1	1	2						four		24
Csp_P 10^7	1	2	2						four		35
Csp_P 10^7	1	2	2						four		0
Csp_P 10^7	1	2	2						four		1
Csp_P 10^7	1	2	2						four		30
Csp_P 10^7	1	2	2						four		42
Csp_P 10^7	1	2	2						four		22
Csp_P 10^7	1	2	2						four		38
Csp_P 10^7	1	2	2
Csp_P 10^7	1	2	2
Csp_P 10^7	1	2	2
Csp_P 10^7	1	2	2
Csp_P 10^7	1	2	2
Csp_P 10^7	1	2	2
Csp_P 10^7	1	2	2
Csp_P 10^7	1	2	2
Csp_P 10^7	1	2	2
Csp_P 10^7	1	2	2
Csp_P 10^7	1	2	2
Csp_P 10^7	0	2	2
Csp_P 10^7	0	2	2
Csp_P 10^7	0	2	2
Csp_P 10^7	0	2	2
Csp_P 10^7	0	2	2
Csp_P 10^7	0	2	2
Csp_P 10^7	0	2	2
Csp_P 10^7	0	2	2
Csp_P 10^7	0	2	2
Csp_P 10^7	0	2	2
Csp_P 10^7	0	2	2
Csp_P 10^7	0	2	2
Csp_P 10^7	0	2	2
Csp_P 10^7	0	2	2
Csp_P 10^7	1	3	2
Csp_P 10^7	0	3	2
Csp_P 10^7	0	3	2
Csp_P 10^7	0	3	2
Csp_P 10^7	0	3	2
Csp_P 10^7	0	3	2
Csp_P 10^7	0	3	2
Csp_P 10^7	0	3	2
Csp_P 10^7	0	3	2
Csp_P 10^7	1	4	2
Csp_P 10^7	1	5	2
Csp_P 10^7	1	5	2
Csp_P 10^7	1	6	2
Csp_P 10^7	0	8	2
Csp_P 10^7	0	8	2
Csp_P 10^7	0	8	2
Csp_P 10^7	0	8	2
Csp_P 10^7	0	8	2
Csp_P 10^7	0	8	2
Csp_P 10^7	0	8	2
Csp_P 10^7	0	8	2
Csp_P 10^7	0	8	2
Csp_P 10^7	0	8	2
Csp_P 10^7	0	8	2
Csp_P 10^7	1	1	3
Csp_P 10^7	1	1	3
Csp_P 10^7	1	1	3
Csp_P 10^7	1	1	3
Csp_P 10^7	1	1	3
Csp_P 10^7	1	1	3
Csp_P 10^7	0	1	3
Csp_P 10^7	0	1	3
Csp_P 10^7	0	1	3
Csp_P 10^7	0	1	3
Csp_P 10^7	1	2	3
Csp_P 10^7	1	2	3
Csp_P 10^7	1	2	3
Csp_P 10^7	1	2	3
Csp_P 10^7	1	2	3
Csp_P 10^7	1	2	3
Csp_P 10^7	1	2	3
Csp_P 10^7	1	2	3
Csp_P 10^7	1	2	3
Csp_P 10^7	1	2	3
Csp_P 10^7	1	2	3
Csp_P 10^7	1	2	3
Csp_P 10^7	1	2	3
Csp_P 10^7	1	2	3
Csp_P 10^7	1	2	3
Csp_P 10^7	1	2	3
Csp_P 10^7	0	2	3
Csp_P 10^7	0	2	3
Csp_P 10^7	0	2	3
Csp_P 10^7	0	2	3
Csp_P 10^7	0	2	3
Csp_P 10^7	0	2	3
Csp_P 10^7	0	3	3
Csp_P 10^7	0	3	3
Csp_P 10^7	0	3	3
Csp_P 10^7	0	3	3
Csp_P 10^7	0	3	3
Csp_P 10^7	0	3	3
Csp_P 10^7	0	3	3
Csp_P 10^7	0	3	3
Csp_P 10^7	0	3	3
Csp_P 10^7	1	4	3
Csp_P 10^7	0	8	3
Csp_P 10^7	0	8	3
Csp_P 10^7	0	8	3
Csp_P 10^7	0	8	3
Csp_P 10^7	1	1	4
Csp_P 10^7	1	1	4
Csp_P 10^7	1	1	4
Csp_P 10^7	1	1	4
Csp_P 10^7	1	2	4
Csp_P 10^7	1	2	4
Csp_P 10^7	1	2	4
Csp_P 10^7	1	2	4
Csp_P 10^7	1	2	4
Csp_P 10^7	1	2	4
Csp_P 10^7	1	2	4
Csp_P 10^7	1	2	4
Csp_P 10^7	1	2	4
Csp_P 10^7	1	2	4
Csp_P 10^7	1	2	4
Csp_P 10^7	1	2	4
Csp_P 10^7	1	2	4
Csp_P 10^7	1	2	4
Csp_P 10^7	1	2	4
Csp_P 10^7	1	2	4
Csp_P 10^7	1	2	4
Csp_P 10^7	1	2	4
Csp_P 10^7	1	2	4
Csp_P 10^7	1	2	4
Csp_P 10^7	1	2	4
Csp_P 10^7	1	2	4
Csp_P 10^7	1	2	4
Csp_P 10^7	1	2	4
Csp_P 10^7	1	2	4
Csp_P 10^7	1	2	4
Csp_P 10^7	1	2	4
Csp_P 10^7	1	2	4
Csp_P 10^7	1	2	4
Csp_P 10^7	1	2	4
Csp_P 10^7	1	2	4
Csp_P 10^7	1	3	4
Csp_P 10^7	0	3	4
Csp_P 10^7	0	3	4
Csp_P 10^7	0	3	4
Csp_P 10^7	0	3	4
Csp_P 10^7	0	3	4
Csp_P 10^7	0	3	4
Csp_P 10^7	0	3	4
Csp_P 10^7	0	3	4
Csp_P 10^7	0	3	4
Csp_P 10^7	0	3	4
Csp_P 10^7	0	3	4
Csp_P 10^7	0	3	4
Csp_P 10^7	0	3	4
Csp_P 10^7	0	3	4
Csp_P 10^7	0	3	4
Csp_P 10^7	0	3	4
Csp_P 10^7	0	3	4
Csp_P 10^7	0	3	4
Csp_P 10^7	1	4	4
Csp_P 10^7	1	4	4
Csp_P 10^7	1	4	4
Csp_P 10^7	1	4	4
Csp_P 10^7	1	5	4
Csp_P 10^7	1	5	4
Csp_P 10^7	1	5	4
Csp_P 10^7	1	5	4
Csp_P 10^7	1	6	4
Csp_P 10^7	1	6	4
Csp_P 10^7	1	6	4
Csp_P 10^7	1	6	4
Csp_P 10^7	1	6	4
Csp_P 10^7	1	6	4
Csp_P 10^7	0	6	4
Csp_P 10^7	1	7	4
Csp_P 10^7	0	8	4
Csp_P 10^7	0	8	4
Csp_P 10^7	0	8	4
Csp_P 10^7	0	8	4
Csp_P 10^7	0	8	4
Csp_P 10^7	0	8	4
Csp_P 10^7	0	8	4
Csp_P 10^7	0	8	4
Csp_P 10^7	0	8	4
Csp_P 10^7	0	8	4
Csp_P 10^7	0	8	4
Csp_P 10^7	0	8	4
Csp_P 10^7	0	8	4
Csp_P 10^7	0	8	4
Csp_P 10^7	0	8	4
Csp_P 10^7	0	8	4
Csp_P 10^7	0	8	4
Csp_P 10^7	0	8	4
Csp_P 10^7	0	8	4
Csp_P 10^7	0	8	4
Csp_P 10^7	0	8	4
Csp_P 10^7	0	8	4
Csp_P 10^7	0	8	4
Csp_P 10^7	0	8	4
Csp_P 10^7	0	8	4
Csp_P 10^7	0	8	4
pbs	1	6	1
pbs	1	6	1
pbs	1	6	1
pbs	0	6	1
pbs	0	6	1
pbs	0	6	1
pbs	1	7	1
pbs	1	7	1
pbs	0	7	1
pbs	0	7	1
pbs	0	7	1
pbs	0	7	1
pbs	0	7	1
pbs	0	7	1
pbs	0	7	1
pbs	0	7	1
pbs	0	8	1
pbs	0	8	1
pbs	0	8	1
pbs	0	8	1
pbs	0	8	1
pbs	0	8	1
pbs	0	8	1
pbs	0	8	1
pbs	0	8	1
pbs	0	8	1
pbs	0	8	1
pbs	0	8	1
pbs	0	8	1
pbs	0	8	1
pbs	0	8	1
pbs	0	8	1
pbs	0	8	1
pbs	0	8	1
pbs	0	8	1
pbs	0	8	1
pbs	0	8	1
pbs	0	8	1
pbs	0	8	1
pbs	0	8	1
pbs	0	8	1
pbs	0	8	1
pbs	0	8	1
pbs	0	8	1
pbs	0	8	1
pbs	0	8	1
pbs	0	8	1
pbs	0	8	1
pbs	0	8	1
pbs	0	8	1
pbs	0	1	2
pbs	0	2	2
pbs	0	2	2
pbs	0	2	2
pbs	0	2	2
pbs	0	2	2
pbs	0	2	2
pbs	0	2	2
pbs	0	2	2
pbs	0	2	2
pbs	0	2	2
pbs	0	2	2
pbs	0	2	2
pbs	0	2	2
pbs	0	2	2
pbs	0	3	2
pbs	0	3	2
pbs	0	3	2
pbs	0	3	2
pbs	0	3	2
pbs	0	3	2
pbs	0	3	2
pbs	0	3	2
pbs	0	3	2
pbs	0	3	2
pbs	0	3	2
pbs	0	3	2
pbs	0	3	2
pbs	0	3	2
pbs	0	3	2
pbs	0	3	2
pbs	0	3	2
pbs	0	3	2
pbs	0	3	2
pbs	0	3	2
pbs	0	3	2
pbs	0	3	2
pbs	0	3	2
pbs	0	3	2
pbs	0	3	2
pbs	0	3	2
pbs	0	3	2
pbs	0	3	2
pbs	0	3	2
pbs	0	6	2
pbs	1	6	2
pbs	0	8	2
pbs	0	8	2
pbs	0	8	2
pbs	0	8	2
pbs	0	8	2
pbs	0	8	2
pbs	0	8	2
pbs	0	8	2
pbs	0	8	2
pbs	0	8	2
pbs	0	8	2
pbs	0	8	2
pbs	1	1	3
pbs	1	1	3
pbs	0	1	3
pbs	0	1	3
pbs	0	1	3
pbs	0	1	3
pbs	1	2	3
pbs	1	2	3
pbs	0	2	3
pbs	0	2	3
pbs	0	2	3
pbs	0	2	3
pbs	0	2	3
pbs	0	2	3
pbs	0	2	3
pbs	0	2	3
pbs	0	2	3
pbs	1	3	3
pbs	0	3	3
pbs	0	3	3
pbs	0	3	3
pbs	0	3	3
pbs	0	3	3
pbs	0	3	3
pbs	0	3	3
pbs	0	3	3
pbs	0	3	3
pbs	0	3	3
pbs	0	3	3
pbs	0	3	3
pbs	0	3	3
pbs	0	3	3
pbs	0	3	3
pbs	0	3	3
pbs	0	3	3
pbs	0	3	3
pbs	0	3	3
pbs	0	3	3
pbs	0	3	3
pbs	0	3	3
pbs	0	3	3
pbs	0	3	3
pbs	0	3	3
pbs	0	3	3
pbs	0	3	3
pbs	0	3	3
pbs	1	4	3
pbs	1	5	3
pbs	1	6	3
pbs	1	6	3
pbs	1	6	3
pbs	1	7	3
pbs	1	7	3
pbs	1	7	3
pbs	1	7	3
pbs	1	7	3
pbs	1	7	3
pbs	1	7	3
pbs	0	8	3
pbs	0	8	3
pbs	0	8	3
pbs	0	8	3
pbs	0	8	3
pbs	0	8	3
pbs	0	8	3
pbs	0	8	3
pbs	0	8	3
pbs	0	8	3
pbs	1	1	4
pbs	1	1	4
pbs	0	1	4
pbs	1	2	4
pbs	1	3	4
pbs	1	3	4
pbs	0	3	4
pbs	0	3	4
pbs	0	3	4
pbs	0	3	4
pbs	0	3	4
pbs	0	3	4
pbs	0	3	4
pbs	0	3	4
pbs	0	3	4
pbs	0	3	4
pbs	0	3	4
pbs	0	3	4
pbs	0	3	4
pbs	0	3	4
pbs	0	3	4
pbs	0	3	4
pbs	0	3	4
pbs	0	3	4
pbs	0	3	4
pbs	0	3	4
pbs	0	3	4
pbs	0	3	4
pbs	0	3	4
pbs	0	3	4
pbs	1	6	4
pbs	1	6	4
pbs	1	7	4
pbs	1	7	4
pbs	0	7	4
pbs	0	8	4
pbs	0	8	4
pbs	0	8	4
pbs	0	8	4
pbs	0	8	4
pbs	0	8	4
pbs	0	8	4
pbs	0	8	4
pbs	0	8	4
pbs	0	8	4
pbs	0	8	4
pbs	0	8	4
pbs	0	8	4
pbs	0	8	4
pbs	0	8	4
pbs	1	1	1
pbs	1	1	1
pbs	1	1	1
pbs	1	1	1
pbs	1	1	1
pbs	1	1	1
pbs	0	2	1
pbs	0	2	1
pbs	0	2	1
pbs	0	2	1
pbs	0	2	1
pbs	0	2	1
pbs	0	2	1
pbs	0	2	1
pbs	0	2	1
pbs	0	2	1
pbs	0	2	1
pbs	0	2	1
pbs	0	2	1
pbs	0	2	1
pbs	0	2	1
pbs	0	2	1
pbs	0	2	1
pbs	0	2	1
pbs	0	2	1
pbs	0	2	1
pbs	0	3	1
pbs	0	3	1
pbs	0	3	1
pbs	0	3	1
pbs	0	3	1
pbs	0	3	1
pbs	0	3	1
pbs	0	3	1
pbs	0	3	1
pbs	0	3	1
pbs	0	3	1
pbs	0	3	1
pbs	0	3	1
pbs	0	3	1
pbs	0	3	1
pbs	0	3	1
pbs	0	3	1
pbs	0	3	1
pbs	0	3	1
pbs	0	3	1
pbs	0	3	1
pbs	0	3	1
pbs	0	3	1
pbs	0	3	1
pbs	0	3	1
pbs	0	3	1
pbs	0	3	1
pbs	0	3	1
pbs	0	3	1
pbs	0	3	1
pbs	0	3	1
Psp 10^7	1	1	2
Psp 10^7	1	1	2
Psp 10^7	1	1	2
Psp 10^7	0	1	2
Psp 10^7	0	2	2
Psp 10^7	0	2	2
Psp 10^7	0	2	2
Psp 10^7	0	2	2
Psp 10^7	0	2	2
Psp 10^7	0	2	2
Psp 10^7	0	2	2
Psp 10^7	0	2	2
Psp 10^7	0	2	2
Psp 10^7	0	2	2
Psp 10^7	0	2	2
Psp 10^7	0	2	2
Psp 10^7	0	2	2
Psp 10^7	0	2	2
Psp 10^7	0	2	2
Psp 10^7	0	2	2
Psp 10^7	0	2	2
Psp 10^7	0	2	2
Psp 10^7	0	2	2
Psp 10^7	0	3	2
Psp 10^7	0	3	2
Psp 10^7	0	3	2
Psp 10^7	0	3	2
Psp 10^7	0	3	2
Psp 10^7	0	3	2
Psp 10^7	0	3	2
Psp 10^7	0	3	2
Psp 10^7	0	3	2
Psp 10^7	0	3	2
Psp 10^7	0	3	2
Psp 10^7	0	3	2
Psp 10^7	0	3	2
Psp 10^7	0	3	2
Psp 10^7	0	3	2
Psp 10^7	1	6	2
Psp 10^7	1	6	2
Psp 10^7	0	8	2
Psp 10^7	0	8	2
Psp 10^7	0	8	2
Psp 10^7	0	8	2
Psp 10^7	0	8	2
Psp 10^7	0	8	2
Psp 10^7	0	8	2
Psp 10^7	0	8	2
Psp 10^7	0	8	2
Psp 10^7	0	8	2
Psp 10^7	0	8	2
Psp 10^7	0	8	2
Psp 10^7	0	8	2
Psp 10^7	0	8	2
Psp 10^7	0	8	2
Psp 10^7	0	8	2
Psp 10^7	0	8	2
Psp 10^7	0	8	2
Psp 10^7	0	8	2
Psp 10^7	0	1	3
Psp 10^7	0	1	3
Psp 10^7	0	1	3
Psp 10^7	0	2	3
Psp 10^7	0	2	3
Psp 10^7	0	2	3
Psp 10^7	0	2	3
Psp 10^7	0	2	3
Psp 10^7	0	2	3
Psp 10^7	0	2	3
Psp 10^7	0	2	3
Psp 10^7	1	3	3
Psp 10^7	0	3	3
Psp 10^7	0	3	3
Psp 10^7	0	3	3
Psp 10^7	0	3	3
Psp 10^7	0	3	3
Psp 10^7	0	3	3
Psp 10^7	0	3	3
Psp 10^7	0	3	3
Psp 10^7	0	3	3
Psp 10^7	0	3	3
Psp 10^7	0	3	3
Psp 10^7	0	3	3
Psp 10^7	0	3	3
Psp 10^7	0	3	3
Psp 10^7	0	3	3
Psp 10^7	0	3	3
Psp 10^7	0	3	3
Psp 10^7	0	3	3
Psp 10^7	0	3	3
Psp 10^7	0	3	3
Psp 10^7	0	3	3
Psp 10^7	0	3	3
Psp 10^7	0	3	3
Psp 10^7	0	3	3
Psp 10^7	0	3	3
Psp 10^7	0	3	3
Psp 10^7	0	3	3
Psp 10^7	0	3	3
Psp 10^7	0	3	3
Psp 10^7	1	5	3
Psp 10^7	1	5	3
Psp 10^7	1	5	3
Psp 10^7	1	6	3
Psp 10^7	0	6	3
Psp 10^7	0	6	3
Psp 10^7	0	6	3
Psp 10^7	0	6	3
Psp 10^7	1	7	3
Psp 10^7	1	7	3
Psp 10^7	0	8	3
Psp 10^7	0	8	3
Psp 10^7	0	8	3
Psp 10^7	0	8	3
Psp 10^7	0	8	3
Psp 10^7	0	8	3
Psp 10^7	1	1	4
Psp 10^7	0	3	4
Psp 10^7	0	3	4
Psp 10^7	0	3	4
Psp 10^7	0	3	4
Psp 10^7	0	3	4
Psp 10^7	0	3	4
Psp 10^7	0	3	4
Psp 10^7	0	3	4
Psp 10^7	0	3	4
Psp 10^7	0	3	4
Psp 10^7	0	3	4
Psp 10^7	0	3	4
Psp 10^7	0	3	4
Psp 10^7	0	3	4
Psp 10^7	0	3	4
Psp 10^7	0	3	4
Psp 10^7	0	3	4
Psp 10^7	1	4	4
Psp 10^7	1	5	4
Psp 10^7	1	6	4
Psp 10^7	1	6	4
Psp 10^7	0	6	4
Psp 10^7	0	6	4
Psp 10^7	1	7	4
Psp 10^7	1	7	4
Psp 10^7	1	7	4
Psp 10^7	0	8	4
Psp 10^7	0	8	4
Psp 10^7	0	8	4
Psp 10^7	0	8	4
Psp 10^7	0	8	4
Psp 10^7	0	8	4
Psp 10^7	0	8	4
Psp 10^7	0	8	4
Psp 10^7	0	8	4
Psp 10^7	0	8	4
Psp 10^7	0	8	4
Psp 10^7	0	8	4
Psp 10^7	0	8	4
Psp 10^7	0	8	4
Psp 10^7	0	8	4
Psp 10^7	0	8	4
Psp 10^7	0	8	4
Psp 10^7	0	8	4
Psp 10^7	0	8	4

## Sheet: Figure3
Figure 3A	Days post hatching												Figure 3C	treatment	status (1= dead, 0 = censored)	day post exposure	replicate experiment
	Day 3	Day 5	Day 7	Day 8	Day 9	Day 10	Day 11							PBS	1	12	1
PBS														PBS	1	12	1
larvae dead	8	18	49	77	77	77	77							PBS	1	12	1
larvae pupated	0	0	81	115	120	122	123							PBS	1	12	1
Csp_P														PBS	1	13	1
larvae dead	7	57	111	160	160	160	160							PBS	1	14	1
larvae pupated	0	0	2	11	33	33	40							PBS	1	14	1
														PBS	1	14	1
														PBS	1	14	1
Figure 3B	Days post hatching													PBS	1	14	1
	Day 8	Day 9	Day 10	Day 11	Day 12	Day 13	Day 14	Day 15						PBS	1	17	1
PBS														PBS	1	17	1
pupae dead	23	33	34	36	39	41	41	41	(21 censored at start of recording pupal survival)					PBS	1	17	1
eclosed	6	161	187	208	211	211	211	211						PBS	1	17	1
Csp_P														PBS	1	17	1
pupae dead	11	19	31	34	35	38	39	42	(13 censored at start of recording pupal survival)					PBS	1	17	1
eclosed	3	12	20	62	73	74	78	78						PBS	1	17	1
														PBS	1	18	1
														PBS	1	18	1
														PBS	1	19	1
														PBS	1	19	1
														PBS	1	19	1
														PBS	1	19	1
														PBS	1	24	1
														PBS	1	24	1
														PBS	1	24	1
														PBS	1	24	1
														PBS	1	24	1
														PBS	1	24	1
														PBS	1	26	1
														PBS	1	26	1
														PBS	1	26	1
														PBS	1	26	1
														PBS	1	26	1
														PBS	1	26	1
														PBS	1	28	1
														PBS	1	28	1
														PBS	1	28	1
														PBS	1	28	1
														PBS	1	28	1
														PBS	1	32	1
														PBS	1	32	1
														PBS	0	33	1
														CspP	1	7	1
														CspP	1	14	1
														CspP	1	14	1
														CspP	1	14	1
														CspP	1	14	1
														CspP	1	14	1
														CspP	1	17	1
														CspP	1	17	1
														CspP	1	19	1
														CspP	1	24	1
														CspP	1	26	1
														CspP	1	26	1
														CspP	1	26	1
														CspP	1	27	1
														CspP	1	27	1
														CspP	1	33	1
														PBS	1	7	2
														PBS	1	10	2
														PBS	1	10	2
														PBS	1	17	2
														PBS	1	18	2
														PBS	1	19	2
														PBS	1	21	2
														PBS	1	21	2
														PBS	1	21	2
														PBS	1	21	2
														PBS	1	21	2
														PBS	1	21	2
														PBS	1	21	2
														PBS	1	21	2
														PBS	1	21	2
														PBS	1	21	2
														PBS	1	21	2
														PBS	1	21	2
														PBS	1	21	2
														PBS	1	21	2
														PBS	1	21	2
														PBS	1	21	2
														PBS	1	21	2
														PBS	1	21	2
														PBS	1	21	2
														PBS	1	21	2
														PBS	1	21	2
														PBS	1	23	2
														PBS	1	23	2
														PBS	1	25	2
														PBS	1	26	2
														PBS	1	26	2
														PBS	1	26	2
														PBS	1	27	2
														PBS	1	27	2
														PBS	1	28	2
														PBS	1	28	2
														PBS	1	28	2
														PBS	1	29	2
														PBS	1	34	2
														PBS	1	35	2
														PBS	1	39	2
														CspP	1	7	2
														CspP	1	7	2
														CspP	1	10	2
														CspP	1	14	2
														CspP	1	17	2
														CspP	1	19	2
														CspP	1	20	2
														CspP	1	21	2
														CspP	1	22	2
														CspP	1	22	2
														CspP	1	22	2
														CspP	1	22	2
														CspP	1	23	2
														CspP	1	26	2
														CspP	1	27	2
														CspP	1	27	2
														CspP	1	29	2
														CspP	1	29	2
														CspP	1	31	2
														CspP	1	31	2
														CspP	1	31	2
														CspP	1	34	2
														CspP	1	34	2
														CspP	1	35	2
														CspP	1	35	2
														PBS	1	5	3
														PBS	1	5	3
														PBS	1	5	3
														PBS	1	5	3
														PBS	1	11	3
														PBS	1	12	3
														PBS	1	16	3
														PBS	1	16	3
														PBS	1	16	3
														PBS	1	16	3
														PBS	1	16	3
														PBS	1	16	3
														PBS	1	16	3
														PBS	1	16	3
														PBS	0	19	3
														PBS	0	20	3
														PBS	0	20	3
														PBS	0	20	3
														PBS	0	20	3
														PBS	0	20	3
														CspP	1	5	3
														CspP	1	5	3
														CspP	1	5	3
														CspP	1	5	3
														CspP	1	7	3
														CspP	1	8	3
														CspP	1	9	3
														CspP	1	11	3
														CspP	1	12	3
														CspP	1	12	3
														CspP	1	18	3
														CspP	1	18	3
														CspP	1	18	3
														CspP	1	18	3
														CspP	0	20	3
														CspP	0	20	3
														CspP	0	20	3
														CspP	0	20	3
														CspP	0	20	3
														CspP	0	20	3
														CspP	0	20	3
														CspP	0	20	3
														CspP	0	20	3
														CspP	0	20	3

## Sheet: Figure4
Survival after treatment with filtered or unfiltered Planktonic Csp_P										Survival after treatment with filtered or unfiltered Biofilm Csp_P
treat	culture age	filtered	overall treatment	individual	status (1= dead, 0 = censored)	day post exposure	replicate experiment			treatment	individual	status (1= dead, 0 = censored)	day post exposure	replicate experiment
lb	NA	NA	lb	1	0	7	1			pbs	1	1	1	1
lb	NA	NA	lb	2	0	7	1			pbs	2	0	1	1
lb	NA	NA	lb	3	0	7	1			pbs	3	1	1	1
lb	NA	NA	lb	4	0	7	1			pbs	4	1	1	1
lb	NA	NA	lb	5	0	7	1			pbs	5	1	2	1
lb	NA	NA	lb	6	0	7	1			pbs	6	1	2	1
lb	NA	NA	lb	7	0	7	1			pbs	7	1	2	1
lb	NA	NA	lb	8	0	7	1			pbs	8	1	4	1
lb	NA	NA	lb	9	0	7	1			pbs	9	1	4	1
lb	NA	NA	lb	10	0	7	1			pbs	10	1	4	1
lb	NA	NA	lb	11	0	7	1			pbs	11	1	4	1
lb	NA	NA	lb	12	0	7	1			pbs	12	1	5	1
lb	NA	NA	lb	13	0	7	1			pbs	13	1	5	1
lb	NA	NA	lb	14	0	7	1			pbs	14	1	5	1
lb	NA	NA	lb	15	0	7	1			pbs	15	1	5	1
lb	NA	NA	lb	16	0	7	1			pbs	16	1	5	1
lb	NA	NA	lb	17	0	7	1			pbs	17	1	6	1
csp	72hr	unfilt	csp-72hr-unfilt	1	1	1	1			pbs	18	1	6	1
csp	72hr	unfilt	csp-72hr-unfilt	2	1	2	1			pbs	19	1	6	1
csp	72hr	unfilt	csp-72hr-unfilt	3	1	2	1			pbs	20	1	6	1
csp	72hr	unfilt	csp-72hr-unfilt	4	1	2	1			pbs	21	1	6	1
csp	72hr	unfilt	csp-72hr-unfilt	5	1	2	1			pbs	22	1	7	1
csp	72hr	unfilt	csp-72hr-unfilt	6	1	2	1			pbs	23	1	7	1
csp	72hr	unfilt	csp-72hr-unfilt	7	1	2	1			pbs	24	1	7	1
csp	72hr	unfilt	csp-72hr-unfilt	8	1	2	1			pbs	25	1	7	1
csp	72hr	unfilt	csp-72hr-unfilt	9	1	2	1			pbs	26	1	7	1
csp	72hr	unfilt	csp-72hr-unfilt	10	1	2	1			pbs	27	0	7	1
csp	72hr	unfilt	csp-72hr-unfilt	11	1	2	1			pbs	28	0	7	1
csp	72hr	unfilt	csp-72hr-unfilt	12	1	2	1			pbs	29	0	7	1
csp	72hr	unfilt	csp-72hr-unfilt	13	1	2	1			pbs	30	0	7	1
csp	72hr	unfilt	csp-72hr-unfilt	14	1	2	1			pbs	31	0	7	1
csp	72hr	unfilt	csp-72hr-unfilt	15	1	2	1			pbs	32	0	7	1
csp	72hr	unfilt	csp-72hr-unfilt	16	1	2	1			pbs	33	0	7	1
csp	72hr	unfilt	csp-72hr-unfilt	17	1	2	1			pbs	34	0	7	1
csp	72hr	unfilt	csp-72hr-unfilt	18	1	2	1			pbs	35	0	7	1
csp	72hr	unfilt	csp-72hr-unfilt	19	1	2	1			pbs	36	0	7	1
csp	72hr	filt	csp-72hr-filt	1	1	1	1			pbs	37	0	7	1
csp	72hr	filt	csp-72hr-filt	2	1	6	1			pbs	38	0	7	1
csp	72hr	filt	csp-72hr-filt	3	1	7	1			pbs	39	0	7	1
csp	72hr	filt	csp-72hr-filt	4	1	7	1			lb	1	1	1	1
csp	72hr	filt	csp-72hr-filt	5	0	7	1			lb	2	1	1	1
csp	72hr	filt	csp-72hr-filt	6	0	7	1			lb	3	1	1	1
csp	72hr	filt	csp-72hr-filt	7	0	7	1			lb	4	1	1	1
csp	72hr	filt	csp-72hr-filt	8	0	7	1			lb	5	1	5	1
csp	72hr	filt	csp-72hr-filt	9	0	7	1			lb	6	1	5	1
csp	72hr	filt	csp-72hr-filt	10	0	7	1			lb	7	1	5	1
csp	72hr	filt	csp-72hr-filt	11	0	7	1			lb	8	1	5	1
csp	72hr	filt	csp-72hr-filt	12	0	7	1			lb	9	1	6	1
csp	72hr	filt	csp-72hr-filt	13	0	7	1			lb	10	1	6	1
csp	72hr	filt	csp-72hr-filt	14	0	7	1			lb	11	1	6	1
csp	72hr	filt	csp-72hr-filt	15	0	7	1			lb	12	1	6	1
csp	72hr	filt	csp-72hr-filt	16	0	7	1			lb	13	1	6	1
csp	72hr	filt	csp-72hr-filt	17	0	7	1			lb	14	1	7	1
csp	72hr	filt	csp-72hr-filt	18	0	7	1			lb	15	1	7	1
csp	72hr	filt	csp-72hr-filt	19	0	7	1			lb	16	1	7	1
csp	72hr	filt	csp-72hr-filt	20	0	7	1			lb	17	0	7	1
csp	16hr	unfilt	csp-16hr-unfilt	1	1	1	1			lb	18	0	7	1
csp	16hr	unfilt	csp-16hr-unfilt	2	1	1	1			lb	19	0	7	1
csp	16hr	unfilt	csp-16hr-unfilt	3	1	1	1			lb	20	0	7	1
csp	16hr	unfilt	csp-16hr-unfilt	4	1	1	1			lb	21	0	7	1
csp	16hr	unfilt	csp-16hr-unfilt	5	1	1	1			lb	22	0	7	1
csp	16hr	unfilt	csp-16hr-unfilt	6	1	1	1			lb	23	0	7	1
csp	16hr	unfilt	csp-16hr-unfilt	7	1	2	1			lb	24	0	7	1
csp	16hr	unfilt	csp-16hr-unfilt	8	1	2	1			lb	25	0	7	1
csp	16hr	unfilt	csp-16hr-unfilt	9	1	2	1			lb	26	0	7	1
csp	16hr	unfilt	csp-16hr-unfilt	10	1	2	1			lb	27	0	7	1
csp	16hr	unfilt	csp-16hr-unfilt	11	1	2	1			lb	28	0	7	1
csp	16hr	unfilt	csp-16hr-unfilt	12	1	2	1			lb	29	0	7	1
csp	16hr	unfilt	csp-16hr-unfilt	13	1	2	1			lb	30	0	7	1
csp	16hr	unfilt	csp-16hr-unfilt	14	1	2	1			lb	31	0	7	1
csp	16hr	unfilt	csp-16hr-unfilt	15	1	2	1			lb	32	0	7	1
csp	16hr	unfilt	csp-16hr-unfilt	16	1	2	1			lb	33	0	7	1
csp	16hr	unfilt	csp-16hr-unfilt	17	1	2	1			lb	34	0	7	1
csp	16hr	unfilt	csp-16hr-unfilt	18	1	2	1			lb	35	0	7	1
csp	16hr	filt	csp-16hr-filt	1	1	1	1			lb	36	0	7	1
csp	16hr	filt	csp-16hr-filt	2	1	2	1			lb	37	0	7	1
csp	16hr	filt	csp-16hr-filt	3	1	5	1			lb	38	0	7	1
csp	16hr	filt	csp-16hr-filt	4	0	7	1			lb	39	0	7	1
csp	16hr	filt	csp-16hr-filt	5	0	7	1			lb	40	0	7	1
csp	16hr	filt	csp-16hr-filt	6	0	7	1			cspplank	1	1	1	1
csp	16hr	filt	csp-16hr-filt	7	0	7	1			cspplank	2	1	2	1
csp	16hr	filt	csp-16hr-filt	8	0	7	1			cspplank	3	1	2	1
csp	16hr	filt	csp-16hr-filt	9	0	7	1			cspplank	4	1	2	1
csp	16hr	filt	csp-16hr-filt	10	0	7	1			cspplank	5	1	3	1
csp	16hr	filt	csp-16hr-filt	11	0	7	1			cspplank	6	1	3	1
csp	16hr	filt	csp-16hr-filt	12	0	7	1			cspplank	7	1	3	1
csp	16hr	filt	csp-16hr-filt	13	0	7	1			cspplank	8	1	3	1
csp	16hr	filt	csp-16hr-filt	14	0	7	1			cspplank	9	1	3	1
csp	16hr	filt	csp-16hr-filt	15	0	7	1			cspplank	10	1	4	1
csp	16hr	filt	csp-16hr-filt	16	0	7	1			cspplank	11	1	4	1
csp	16hr	filt	csp-16hr-filt	17	0	7	1			cspplank	12	1	5	1
csp	16hr	filt	csp-16hr-filt	18	0	7	1			cspplank	13	1	6	1
csp	16hr	filt	csp-16hr-filt	19	0	7	1			cspplank	14	1	6	1
lb	NA	NA	lb	1	1	2	2			cspplank	15	1	7	1
lb	NA	NA	lb	2	1	2	2			cspplank	16	0	7	1
lb	NA	NA	lb	3	1	4	2			cspplank	17	0	7	1
lb	NA	NA	lb	4	1	4	2			cspplank	18	0	7	1
lb	NA	NA	lb	5	1	4	2			cspplank	19	0	7	1
lb	NA	NA	lb	6	1	4	2			csp72hr-bfsup-filt	1	1	1	1
lb	NA	NA	lb	7	1	4	2			csp72hr-bfsup-filt	2	1	1	1
lb	NA	NA	lb	8	1	5	2			csp72hr-bfsup-filt	3	1	1	1
lb	NA	NA	lb	9	1	5	2			csp72hr-bfsup-filt	4	1	2	1
lb	NA	NA	lb	10	1	5	2			csp72hr-bfsup-filt	5	1	2	1
lb	NA	NA	lb	11	1	7	2			csp72hr-bfsup-filt	6	1	2	1
lb	NA	NA	lb	12	1	7	2			csp72hr-bfsup-filt	7	1	2	1
lb	NA	NA	lb	13	1	7	2			csp72hr-bfsup-filt	8	1	2	1
lb	NA	NA	lb	14	1	7	2			csp72hr-bfsup-filt	9	1	2	1
lb	NA	NA	lb	15	1	7	2			csp72hr-bfsup-filt	10	1	3	1
lb	NA	NA	lb	16	0	7	2			csp72hr-bfsup-filt	11	1	3	1
lb	NA	NA	lb	17	0	7	2			csp72hr-bfsup-filt	12	1	3	1
lb	NA	NA	lb	18	0	7	2			csp72hr-bfsup-filt	13	1	3	1
lb	NA	NA	lb	19	0	7	2			csp72hr-bfsup-filt	14	1	3	1
lb	NA	NA	lb	20	0	7	2			csp72hr-bfsup-filt	15	1	3	1
csp	72hr	unfilt	csp-72hr-unfilt	1	0	0	2			csp72hr-bfsup-filt	16	1	3	1
csp	72hr	unfilt	csp-72hr-unfilt	2	1	1	2			csp72hr-bfsup-filt	17	1	3	1
csp	72hr	unfilt	csp-72hr-unfilt	3	1	1	2			csp72hr-bfsup-filt	18	1	4	1
csp	72hr	unfilt	csp-72hr-unfilt	4	1	2	2			csp72hr-bfsup-filt	19	1	4	1
csp	72hr	unfilt	csp-72hr-unfilt	5	1	2	2			csp72hr-bfsup-filt	20	1	4	1
csp	72hr	unfilt	csp-72hr-unfilt	6	1	2	2			csp72hr-bfsup-filt	21	1	4	1
csp	72hr	unfilt	csp-72hr-unfilt	7	1	2	2			csp72hr-bfsup-filt	22	1	4	1
csp	72hr	unfilt	csp-72hr-unfilt	8	1	2	2			csp72hr-bfsup-filt	23	1	4	1
csp	72hr	unfilt	csp-72hr-unfilt	9	1	2	2			csp72hr-bfsup-filt	24	1	4	1
csp	72hr	unfilt	csp-72hr-unfilt	10	1	2	2			csp72hr-bfsup-filt	25	1	4	1
csp	72hr	unfilt	csp-72hr-unfilt	11	1	2	2			csp72hr-bfsup-filt	26	1	5	1
csp	72hr	unfilt	csp-72hr-unfilt	12	1	2	2			csp72hr-bfsup-filt	27	1	6	1
csp	72hr	unfilt	csp-72hr-unfilt	13	1	2	2			csp72hr-bfsup-filt	28	1	6	1
csp	72hr	unfilt	csp-72hr-unfilt	14	1	2	2			csp72hr-bfsup-filt	29	1	6	1
csp	72hr	unfilt	csp-72hr-unfilt	15	1	2	2			csp72hr-bfsup-filt	30	1	6	1
csp	72hr	unfilt	csp-72hr-unfilt	16	1	2	2			csp72hr-bfsup-filt	31	1	7	1
csp	72hr	unfilt	csp-72hr-unfilt	17	1	2	2			csp72hr-bfsup-filt	32	1	7	1
csp	72hr	unfilt	csp-72hr-unfilt	18	1	2	2			csp72hr-bfsup-filt	33	1	7	1
csp	72hr	unfilt	csp-72hr-unfilt	19	1	2	2			csp72hr-bfsup-filt	34	1	7	1
csp	72hr	unfilt	csp-72hr-unfilt	20	1	7	2			csp72hr-bfsup-filt	35	0	7	1
csp	72hr	unfilt	csp-72hr-unfilt	21	1	7	2			csp72hr-bfsup-filt	36	0	7	1
csp	72hr	filt	csp-72hr-filt	1	1	4	2			csp72hr-bfsup-filt	37	0	7	1
csp	72hr	filt	csp-72hr-filt	2	1	5	2			csp72hr-bfsup-filt	38	0	7	1
csp	72hr	filt	csp-72hr-filt	3	1	6	2			csp72hr-bfsup-filt	39	0	7	1
csp	72hr	filt	csp-72hr-filt	4	0	7	2			csp72hr-bf-filt	1	1	1	1
csp	72hr	filt	csp-72hr-filt	5	0	7	2			csp72hr-bf-filt	2	1	2	1
csp	72hr	filt	csp-72hr-filt	6	0	7	2			csp72hr-bf-filt	3	1	3	1
csp	72hr	filt	csp-72hr-filt	7	0	7	2			csp72hr-bf-filt	4	1	4	1
csp	72hr	filt	csp-72hr-filt	8	0	7	2			csp72hr-bf-filt	5	1	4	1
csp	72hr	filt	csp-72hr-filt	9	0	7	2			csp72hr-bf-filt	6	1	4	1
csp	72hr	filt	csp-72hr-filt	10	0	7	2			csp72hr-bf-filt	7	1	4	1
csp	72hr	filt	csp-72hr-filt	11	0	7	2			csp72hr-bf-filt	8	1	4	1
csp	72hr	filt	csp-72hr-filt	12	0	7	2			csp72hr-bf-filt	9	1	5	1
csp	72hr	filt	csp-72hr-filt	13	0	7	2			csp72hr-bf-filt	10	1	5	1
csp	72hr	filt	csp-72hr-filt	14	0	7	2			csp72hr-bf-filt	11	1	5	1
csp	72hr	filt	csp-72hr-filt	15	0	7	2			csp72hr-bf-filt	12	1	5	1
csp	72hr	filt	csp-72hr-filt	16	0	7	2			csp72hr-bf-filt	13	1	5	1
csp	72hr	filt	csp-72hr-filt	17	0	7	2			csp72hr-bf-filt	14	1	5	1
csp	72hr	filt	csp-72hr-filt	18	0	7	2			csp72hr-bf-filt	15	1	6	1
csp	16hr	unfilt	csp-16hr-unfilt	1	1	2	2			csp72hr-bf-filt	16	1	6	1
csp	16hr	unfilt	csp-16hr-unfilt	2	1	2	2			csp72hr-bf-filt	17	1	6	1
csp	16hr	unfilt	csp-16hr-unfilt	3	1	2	2			csp72hr-bf-filt	18	1	7	1
csp	16hr	unfilt	csp-16hr-unfilt	4	1	2	2			csp72hr-bf-filt	19	1	7	1
csp	16hr	unfilt	csp-16hr-unfilt	5	1	2	2			csp72hr-bf-filt	20	1	7	1
csp	16hr	unfilt	csp-16hr-unfilt	6	1	2	2			csp72hr-bf-filt	21	1	7	1
csp	16hr	unfilt	csp-16hr-unfilt	7	1	2	2			csp72hr-bf-filt	22	1	7	1
csp	16hr	unfilt	csp-16hr-unfilt	8	1	2	2			csp72hr-bf-filt	23	0	7	1
csp	16hr	unfilt	csp-16hr-unfilt	9	1	2	2			csp72hr-bf-filt	24	0	7	1
csp	16hr	unfilt	csp-16hr-unfilt	10	1	2	2			csp72hr-bf-filt	25	0	7	1
csp	16hr	unfilt	csp-16hr-unfilt	11	1	2	2			csp72hr-bf-filt	26	0	7	1
csp	16hr	unfilt	csp-16hr-unfilt	12	1	2	2			csp72hr-bf-filt	27	0	7	1
csp	16hr	unfilt	csp-16hr-unfilt	13	1	2	2			csp72hr-bf-filt	28	0	7	1
csp	16hr	unfilt	csp-16hr-unfilt	14	1	2	2			csp72hr-bf-filt	29	0	7	1
csp	16hr	unfilt	csp-16hr-unfilt	15	1	2	2			csp72hr-bf-filt	30	0	7	1
csp	16hr	unfilt	csp-16hr-unfilt	16	1	2	2			csp72hr-bf-filt	31	0	7	1
csp	16hr	unfilt	csp-16hr-unfilt	17	1	2	2			csp72hr-bf-filt	32	0	7	1
csp	16hr	unfilt	csp-16hr-unfilt	18	1	2	2			csp72hr-bf-filt	33	0	7	1
csp	16hr	unfilt	csp-16hr-unfilt	19	1	2	2			csp72hr-bf-filt	34	0	7	1
csp	16hr	unfilt	csp-16hr-unfilt	20	1	2	2			csp72hr-bf-filt	35	0	7	1
csp	16hr	unfilt	csp-16hr-unfilt	21	1	2	2			csp72hr-bf-filt	36	0	7	1
csp	16hr	unfilt	csp-16hr-unfilt	22	1	2	2			csp72hr-bf-filt	37	0	7	1
csp	16hr	filt	csp-16hr-filt	1	1	1	2			pbs	1	1	1	2
csp	16hr	filt	csp-16hr-filt	2	1	3	2			pbs	2	1	2	2
csp	16hr	filt	csp-16hr-filt	3	1	3	2			pbs	3	1	2	2
csp	16hr	filt	csp-16hr-filt	4	1	4	2			pbs	4	1	3	2
csp	16hr	filt	csp-16hr-filt	5	1	4	2			pbs	5	1	3	2
csp	16hr	filt	csp-16hr-filt	6	1	5	2			pbs	6	1	3	2
csp	16hr	filt	csp-16hr-filt	7	1	5	2			pbs	7	1	3	2
csp	16hr	filt	csp-16hr-filt	8	1	5	2			pbs	8	1	4	2
csp	16hr	filt	csp-16hr-filt	9	1	5	2			pbs	9	1	5	2
csp	16hr	filt	csp-16hr-filt	10	1	5	2			pbs	10	1	5	2
csp	16hr	filt	csp-16hr-filt	11	1	5	2			pbs	11	1	5	2
csp	16hr	filt	csp-16hr-filt	12	1	6	2			pbs	12	1	5	2
csp	16hr	filt	csp-16hr-filt	13	1	6	2			pbs	13	0	5	2
csp	16hr	filt	csp-16hr-filt	14	1	7	2			pbs	14	0	5	2
csp	16hr	filt	csp-16hr-filt	15	0	7	2			pbs	15	0	5	2
csp	16hr	filt	csp-16hr-filt	16	0	7	2			pbs	16	0	5	2
csp	16hr	filt	csp-16hr-filt	17	0	7	2			pbs	17	0	5	2
csp	16hr	filt	csp-16hr-filt	18	0	7	2			pbs	18	0	5	2
csp	16hr	filt	csp-16hr-filt	19	0	7	2			pbs	19	0	5	2
csp	16hr	filt	csp-16hr-filt	20	0	7	2			pbs	20	0	5	2
csp	16hr	filt	csp-16hr-filt	21	0	7	2			lb	1	1	3	2
csp	16hr	filt	csp-16hr-filt	22	0	7	2			lb	2	1	5	2
csp	16hr	filt	csp-16hr-filt	23	0	7	2			lb	3	1	5	2
lb	NA	NA	lb	1	1	3	3			lb	4	1	5	2
lb	NA	NA	lb	2	1	3	3			lb	5	0	5	2
lb	NA	NA	lb	3	1	3	3			lb	6	0	5	2
lb	NA	NA	lb	4	1	4	3			lb	7	0	5	2
lb	NA	NA	lb	5	1	4	3			lb	8	0	5	2
lb	NA	NA	lb	6	1	4	3			lb	9	0	5	2
lb	NA	NA	lb	7	1	5	3			lb	10	0	5	2
lb	NA	NA	lb	8	1	5	3			lb	11	0	5	2
lb	NA	NA	lb	9	1	6	3			lb	12	0	5	2
lb	NA	NA	lb	10	1	6	3			lb	13	0	5	2
lb	NA	NA	lb	11	1	6	3			lb	14	0	5	2
lb	NA	NA	lb	12	1	7	3			lb	15	0	5	2
lb	NA	NA	lb	13	1	7	3			lb	16	0	5	2
lb	NA	NA	lb	14	0	7	3			lb	17	0	5	2
lb	NA	NA	lb	15	0	7	3			lb	18	0	5	2
lb	NA	NA	lb	16	0	7	3			lb	19	0	5	2
lb	NA	NA	lb	17	0	7	3			lb	20	0	5	2
lb	NA	NA	lb	18	0	7	3			lb	21	0	5	2
lb	NA	NA	lb	19	0	7	3			cspplank	1	1	1	2
lb	NA	NA	lb	20	0	7	3			cspplank	2	1	1	2
lb	NA	NA	lb	21	0	7	3			cspplank	3	1	1	2
lb	NA	NA	lb	22	0	7	3			cspplank	4	1	1	2
lb	NA	NA	lb	23	0	7	3			cspplank	5	1	1	2
lb	NA	NA	lb	24	0	7	3			cspplank	6	1	1	2
csp	72hr	unfilt	csp-72hr-unfilt	1	1	1	3			cspplank	7	1	1	2
csp	72hr	unfilt	csp-72hr-unfilt	2	1	1	3			cspplank	8	1	1	2
csp	72hr	unfilt	csp-72hr-unfilt	3	1	1	3			cspplank	9	1	1	2
csp	72hr	unfilt	csp-72hr-unfilt	4	1	2	3			cspplank	10	1	1	2
csp	72hr	unfilt	csp-72hr-unfilt	5	1	2	3			cspplank	11	1	1	2
csp	72hr	unfilt	csp-72hr-unfilt	6	1	2	3			cspplank	12	1	2	2
csp	72hr	unfilt	csp-72hr-unfilt	7	1	2	3			cspplank	13	1	2	2
csp	72hr	unfilt	csp-72hr-unfilt	8	1	2	3			cspplank	14	1	2	2
csp	72hr	unfilt	csp-72hr-unfilt	9	1	2	3			cspplank	15	1	2	2
csp	72hr	unfilt	csp-72hr-unfilt	10	1	2	3			cspplank	16	1	2	2
csp	72hr	unfilt	csp-72hr-unfilt	11	1	2	3			cspplank	17	1	3	2
csp	72hr	unfilt	csp-72hr-unfilt	12	1	2	3			cspplank	18	1	3	2
csp	72hr	unfilt	csp-72hr-unfilt	13	1	2	3			cspplank	19	1	4	2
csp	72hr	unfilt	csp-72hr-unfilt	14	1	2	3			cspplank	20	0	5	2
csp	72hr	unfilt	csp-72hr-unfilt	15	1	2	3			cspplank	21	0	5	2
csp	72hr	unfilt	csp-72hr-unfilt	16	1	2	3			cspplank	22	0	5	2
csp	72hr	unfilt	csp-72hr-unfilt	17	1	2	3			csp72hr-bf-unfilt	1	1	1	2
csp	72hr	unfilt	csp-72hr-unfilt	18	1	2	3			csp72hr-bf-unfilt	2	1	1	2
csp	72hr	unfilt	csp-72hr-unfilt	19	1	2	3			csp72hr-bf-unfilt	3	1	1	2
csp	72hr	unfilt	csp-72hr-unfilt	20	1	2	3			csp72hr-bf-unfilt	4	1	1	2
csp	72hr	unfilt	csp-72hr-unfilt	21	1	2	3			csp72hr-bf-unfilt	5	1	1	2
csp	72hr	unfilt	csp-72hr-unfilt	22	1	2	3			csp72hr-bf-unfilt	6	1	1	2
csp	72hr	unfilt	csp-72hr-unfilt	23	1	2	3			csp72hr-bf-unfilt	7	1	1	2
csp	72hr	unfilt	csp-72hr-unfilt	24	1	2	3			csp72hr-bf-unfilt	8	1	1	2
csp	72hr	filt	csp-72hr-filt	1	1	1	3			csp72hr-bf-unfilt	9	1	1	2
csp	72hr	filt	csp-72hr-filt	2	1	6	3			csp72hr-bf-unfilt	10	1	1	2
csp	72hr	filt	csp-72hr-filt	3	1	7	3			csp72hr-bf-unfilt	11	1	1	2
csp	72hr	filt	csp-72hr-filt	4	0	7	3			csp72hr-bf-unfilt	12	1	1	2
csp	72hr	filt	csp-72hr-filt	5	0	7	3			csp72hr-bf-unfilt	13	1	1	2
csp	72hr	filt	csp-72hr-filt	6	0	7	3			csp72hr-bf-unfilt	14	1	1	2
csp	72hr	filt	csp-72hr-filt	7	0	7	3			csp72hr-bf-unfilt	15	1	1	2
csp	72hr	filt	csp-72hr-filt	8	0	7	3			csp72hr-bf-unfilt	16	1	1	2
csp	72hr	filt	csp-72hr-filt	9	0	7	3			csp72hr-bf-unfilt	17	1	1	2
csp	72hr	filt	csp-72hr-filt	10	0	7	3			csp72hr-bf-unfilt	18	1	1	2
csp	72hr	filt	csp-72hr-filt	11	0	7	3			csp72hr-bf-unfilt	19	1	1	2
csp	72hr	filt	csp-72hr-filt	12	0	7	3			csp72hr-bf-unfilt	20	1	1	2
csp	72hr	filt	csp-72hr-filt	13	0	7	3			csp72hr-bf-unfilt	21	1	1	2
csp	72hr	filt	csp-72hr-filt	14	0	7	3			csp72hr-bf-unfilt	22	1	1	2
csp	72hr	filt	csp-72hr-filt	15	0	7	3			csp72hr-bfsup-filt	1	1	1	2
csp	72hr	filt	csp-72hr-filt	16	0	7	3			csp72hr-bfsup-filt	2	1	1	2
csp	72hr	filt	csp-72hr-filt	17	0	7	3			csp72hr-bfsup-filt	3	1	1	2
csp	72hr	filt	csp-72hr-filt	18	0	7	3			csp72hr-bfsup-filt	4	1	1	2
csp	72hr	filt	csp-72hr-filt	19	0	7	3			csp72hr-bfsup-filt	5	0	1	2
csp	72hr	filt	csp-72hr-filt	20	0	7	3			csp72hr-bfsup-filt	6	1	2	2
csp	72hr	filt	csp-72hr-filt	21	0	7	3			csp72hr-bfsup-filt	7	1	2	2
csp	72hr	filt	csp-72hr-filt	22	0	7	3			csp72hr-bfsup-filt	8	1	2	2
csp	72hr	filt	csp-72hr-filt	23	0	7	3			csp72hr-bfsup-filt	9	1	2	2
csp	72hr	filt	csp-72hr-filt	24	0	7	3			csp72hr-bfsup-filt	10	1	2	2
csp	72hr	filt	csp-72hr-filt	25	0	7	3			csp72hr-bfsup-filt	11	1	2	2
csp	16hr	unfilt	csp-16hr-unfilt	1	1	1	3			csp72hr-bfsup-filt	12	1	3	2
csp	16hr	unfilt	csp-16hr-unfilt	2	1	2	3			csp72hr-bfsup-filt	13	1	3	2
csp	16hr	unfilt	csp-16hr-unfilt	3	1	2	3			csp72hr-bfsup-filt	14	1	3	2
csp	16hr	unfilt	csp-16hr-unfilt	4	1	2	3			csp72hr-bfsup-filt	15	1	3	2
csp	16hr	unfilt	csp-16hr-unfilt	5	1	2	3			csp72hr-bfsup-filt	16	1	4	2
csp	16hr	unfilt	csp-16hr-unfilt	6	1	3	3			csp72hr-bfsup-filt	17	1	4	2
csp	16hr	unfilt	csp-16hr-unfilt	7	1	4	3			csp72hr-bfsup-filt	18	1	4	2
csp	16hr	unfilt	csp-16hr-unfilt	8	1	4	3			csp72hr-bfsup-filt	19	1	4	2
csp	16hr	unfilt	csp-16hr-unfilt	9	1	4	3			csp72hr-bfsup-filt	20	1	4	2
csp	16hr	unfilt	csp-16hr-unfilt	10	1	6	3			csp72hr-bfsup-filt	21	1	4	2
csp	16hr	unfilt	csp-16hr-unfilt	11	1	6	3			csp72hr-bfsup-filt	22	1	5	2
csp	16hr	unfilt	csp-16hr-unfilt	12	1	6	3			csp72hr-bfsup-filt	23	0	5	2
csp	16hr	unfilt	csp-16hr-unfilt	13	1	7	3			csp72hr-bfsup-filt	24	0	5	2
csp	16hr	unfilt	csp-16hr-unfilt	14	1	7	3			csp72hr-bf-filt	1	1	1	2
csp	16hr	unfilt	csp-16hr-unfilt	15	1	7	3			csp72hr-bf-filt	2	1	1	2
csp	16hr	unfilt	csp-16hr-unfilt	16	1	7	3			csp72hr-bf-filt	3	1	1	2
csp	16hr	unfilt	csp-16hr-unfilt	17	0	7	3			csp72hr-bf-filt	4	1	3	2
csp	16hr	unfilt	csp-16hr-unfilt	18	0	7	3			csp72hr-bf-filt	5	1	5	2
csp	16hr	unfilt	csp-16hr-unfilt	19	0	7	3			csp72hr-bf-filt	6	1	5	2
csp	16hr	unfilt	csp-16hr-unfilt	20	0	7	3			csp72hr-bf-filt	7	0	5	2
csp	16hr	unfilt	csp-16hr-unfilt	21	0	7	3			csp72hr-bf-filt	8	0	5	2
csp	16hr	unfilt	csp-16hr-unfilt	22	0	7	3			csp72hr-bf-filt	9	0	5	2
csp	16hr	unfilt	csp-16hr-unfilt	23	0	7	3			csp72hr-bf-filt	10	0	5	2
csp	16hr	unfilt	csp-16hr-unfilt	24	0	7	3			csp72hr-bf-filt	11	0	5	2
csp	16hr	unfilt	csp-16hr-unfilt	25	0	7	3			csp72hr-bf-filt	12	0	5	2
csp	16hr	filt	csp-16hr-filt	1	1	5	3			csp72hr-bf-filt	13	0	5	2
csp	16hr	filt	csp-16hr-filt	2	1	7	3			csp72hr-bf-filt	14	0	5	2
csp	16hr	filt	csp-16hr-filt	3	0	7	3			csp72hr-bf-filt	15	0	5	2
csp	16hr	filt	csp-16hr-filt	4	0	7	3			csp72hr-bf-filt	16	0	5	2
csp	16hr	filt	csp-16hr-filt	5	0	7	3			csp72hr-bf-filt	17	0	5	2
csp	16hr	filt	csp-16hr-filt	6	0	7	3			csp72hr-bf-filt	18	0	5	2
csp	16hr	filt	csp-16hr-filt	7	0	7	3			csp72hr-bf-filt	19	0	5	2
csp	16hr	filt	csp-16hr-filt	8	0	7	3			pbs	1	1	2	3
csp	16hr	filt	csp-16hr-filt	9	0	7	3			pbs	2	1	6	3
csp	16hr	filt	csp-16hr-filt	10	0	7	3			pbs	3	0	7	3
csp	16hr	filt	csp-16hr-filt	11	0	7	3			pbs	4	0	7	3
csp	16hr	filt	csp-16hr-filt	12	0	7	3			pbs	5	0	7	3
csp	16hr	filt	csp-16hr-filt	13	0	7	3			pbs	6	0	7	3
csp	16hr	filt	csp-16hr-filt	14	0	7	3			pbs	7	0	7	3
csp	16hr	filt	csp-16hr-filt	15	0	7	3			pbs	8	0	7	3
csp	16hr	filt	csp-16hr-filt	16	0	7	3			pbs	9	0	7	3
csp	16hr	filt	csp-16hr-filt	17	0	7	3			pbs	10	0	7	3
csp	16hr	filt	csp-16hr-filt	18	0	7	3			pbs	11	0	7	3
csp	16hr	filt	csp-16hr-filt	19	0	7	3			pbs	12	0	7	3
csp	16hr	filt	csp-16hr-filt	20	0	7	3			pbs	13	0	7	3
csp	16hr	filt	csp-16hr-filt	21	0	7	3			pbs	14	0	7	3
csp	16hr	filt	csp-16hr-filt	22	0	7	3			pbs	15	0	7	3
csp	16hr	filt	csp-16hr-filt	23	0	7	3			pbs	16	0	7	3
csp	16hr	filt	csp-16hr-filt	24	0	7	3			pbs	17	0	7	3
csp	16hr	filt	csp-16hr-filt	25	0	7	3			pbs	18	0	7	3
										lb	1	1	7	3
										lb	2	0	7	3
										lb	3	0	7	3
										lb	4	0	7	3
										lb	5	0	7	3
										lb	6	0	7	3
										lb	7	0	7	3
										lb	8	0	7	3
										lb	9	0	7	3
										lb	10	0	7	3
										lb	11	0	7	3
										lb	12	0	7	3
										lb	13	0	7	3
										lb	14	0	7	3
										lb	15	0	7	3
										lb	16	0	7	3
										lb	17	0	7	3
										lb	18	0	7	3
										cspplank	1	1	1	3
										cspplank	2	1	2	3
										cspplank	3	1	2	3
										cspplank	4	1	2	3
										cspplank	5	1	2	3
										cspplank	6	1	3	3
										cspplank	7	1	3	3
										cspplank	8	1	5	3
										cspplank	9	1	6	3
										cspplank	10	1	7	3
										cspplank	11	0	7	3
										cspplank	12	0	7	3
										cspplank	13	0	7	3
										cspplank	14	0	7	3
										cspplank	15	0	7	3
										cspplank	16	0	7	3
										cspplank	17	0	7	3
										cspplank	18	0	7	3
										cspplank	19	0	7	3
										csp72hr-bf-unfilt	1	1	1	3
										csp72hr-bf-unfilt	2	1	1	3
										csp72hr-bf-unfilt	3	1	1	3
										csp72hr-bf-unfilt	4	1	1	3
										csp72hr-bf-unfilt	5	1	1	3
										csp72hr-bf-unfilt	6	1	1	3
										csp72hr-bf-unfilt	7	1	2	3
										csp72hr-bf-unfilt	8	1	2	3
										csp72hr-bf-unfilt	9	1	2	3
										csp72hr-bf-unfilt	10	1	2	3
										csp72hr-bf-unfilt	11	1	3	3
										csp72hr-bf-unfilt	12	1	3	3
										csp72hr-bf-unfilt	13	1	3	3
										csp72hr-bf-unfilt	14	1	3	3
										csp72hr-bf-unfilt	15	1	4	3
										csp72hr-bf-unfilt	16	1	7	3
										csp72hr-bf-unfilt	17	0	7	3
										csp72hr-bf-unfilt	18	0	7	3
										csp72hr-bf-unfilt	19	0	7	3
										csp72hr-bf-unfilt	20	0	7	3
										csp72hr-bfsup-filt	1	1	1	3
										csp72hr-bfsup-filt	2	0	0	3
										csp72hr-bfsup-filt	3	1	5	3
										csp72hr-bfsup-filt	4	1	6	3
										csp72hr-bfsup-filt	5	1	6	3
										csp72hr-bfsup-filt	6	1	7	3
										csp72hr-bfsup-filt	7	1	7	3
										csp72hr-bfsup-filt	8	1	7	3
										csp72hr-bfsup-filt	9	1	7	3
										csp72hr-bfsup-filt	10	1	7	3
										csp72hr-bfsup-filt	11	1	7	3
										csp72hr-bfsup-filt	12	1	7	3
										csp72hr-bfsup-filt	13	1	7	3
										csp72hr-bfsup-filt	14	0	7	3
										csp72hr-bfsup-filt	15	0	7	3
										csp72hr-bfsup-filt	16	0	7	3
										csp72hr-bfsup-filt	17	0	7	3
										csp72hr-bfsup-filt	18	0	7	3
										csp72hr-bfsup-filt	19	0	7	3
										csp72hr-bfsup-filt	20	0	7	3
										csp72hr-bf-filt	1	1	1	3
										csp72hr-bf-filt	2	1	4	3
										csp72hr-bf-filt	3	0	7	3
										csp72hr-bf-filt	4	0	7	3
										csp72hr-bf-filt	5	0	7	3
										csp72hr-bf-filt	6	0	7	3
										csp72hr-bf-filt	7	0	7	3
										csp72hr-bf-filt	8	0	7	3
										csp72hr-bf-filt	9	0	7	3
										csp72hr-bf-filt	10	0	7	3
										csp72hr-bf-filt	11	0	7	3
										csp72hr-bf-filt	12	0	7	3
										csp72hr-bf-filt	13	0	7	3
										csp72hr-bf-filt	14	0	7	3
										csp72hr-bf-filt	15	0	7	3
										csp72hr-bf-filt	16	0	7	3
										csp72hr-bf-filt	17	0	7	3
										csp72hr-bf-filt	18	0	7	3
										csp72hr-bf-filt	19	0	7	3
										pbs	1	1	1	4
										pbs	2	1	1	4
										pbs	3	0	2	4
										pbs	4	0	7	4
										pbs	5	0	7	4
										pbs	6	0	7	4
										pbs	7	0	7	4
										pbs	8	0	7	4
										pbs	9	0	7	4
										pbs	10	0	7	4
										pbs	11	0	7	4
										pbs	12	0	7	4
										pbs	13	0	7	4
										pbs	14	0	7	4
										pbs	15	0	7	4
										pbs	16	0	7	4
										pbs	17	0	7	4
										pbs	18	0	7	4
										pbs	19	0	7	4
										pbs	20	0	7	4
										pbs	21	0	7	4
										pbs	22	0	7	4
										pbs	23	0	7	4
										lb	1	1	1	4
										lb	2	1	2	4
										lb	3	1	2	4
										lb	4	1	3	4
										lb	5	1	4	4
										lb	6	1	7	4
										lb	7	1	7	4
										lb	8	0	7	4
										lb	9	0	7	4
										lb	10	0	7	4
										lb	11	0	7	4
										lb	12	0	7	4
										lb	13	0	7	4
										lb	14	0	7	4
										lb	15	0	7	4
										lb	16	0	7	4
										lb	17	0	7	4
										lb	18	0	7	4
										cspplank	1	1	1	4
										cspplank	2	1	1	4
										cspplank	3	1	1	4
										cspplank	4	1	1	4
										cspplank	5	1	1	4
										cspplank	6	1	1	4
										cspplank	7	1	1	4
										cspplank	8	1	2	4
										cspplank	9	1	3	4
										cspplank	10	1	3	4
										cspplank	11	1	3	4
										cspplank	12	1	3	4
										cspplank	13	1	3	4
										cspplank	14	1	4	4
										cspplank	15	1	5	4
										cspplank	16	1	6	4
										cspplank	17	1	7	4
										cspplank	18	1	7	4
										cspplank	19	1	7	4
										cspplank	20	0	7	4
										cspplank	21	0	7	4
										cspplank	22	0	7	4
										cspplank	23	0	7	4
										cspplank	24	0	7	4
										csp72hr-bf-unfilt	1	1	1	4
										csp72hr-bf-unfilt	2	1	1	4
										csp72hr-bf-unfilt	3	1	1	4
										csp72hr-bf-unfilt	4	1	1	4
										csp72hr-bf-unfilt	5	1	1	4
										csp72hr-bf-unfilt	6	1	1	4
										csp72hr-bf-unfilt	7	1	1	4
										csp72hr-bf-unfilt	8	1	2	4
										csp72hr-bf-unfilt	9	1	2	4
										csp72hr-bf-unfilt	10	1	2	4
										csp72hr-bf-unfilt	11	1	2	4
										csp72hr-bf-unfilt	12	1	2	4
										csp72hr-bf-unfilt	13	1	2	4
										csp72hr-bf-unfilt	14	1	2	4
										csp72hr-bf-unfilt	15	1	2	4
										csp72hr-bf-unfilt	16	1	2	4
										csp72hr-bf-unfilt	17	0	2	4
										csp72hr-bf-unfilt	18	0	2	4
										csp72hr-bf-unfilt	19	0	2	4
										csp72hr-bf-unfilt	20	0	2	4
										csp72hr-bf-unfilt	21	0	2	4
										csp72hr-bf-unfilt	22	0	2	4
										csp72hr-bf-unfilt	23	0	2	4
										csp72hr-bf-unfilt	24	0	2	4
										csp72hr-bfsup-filt	1	1	1	4
										csp72hr-bfsup-filt	2	1	1	4
										csp72hr-bfsup-filt	3	1	5	4
										csp72hr-bfsup-filt	4	1	5	4
										csp72hr-bfsup-filt	5	1	6	4
										csp72hr-bfsup-filt	6	1	6	4
										csp72hr-bfsup-filt	7	1	6	4
										csp72hr-bfsup-filt	8	1	7	4
										csp72hr-bfsup-filt	9	1	7	4
										csp72hr-bfsup-filt	10	1	7	4
										csp72hr-bfsup-filt	11	1	7	4
										csp72hr-bfsup-filt	12	1	7	4
										csp72hr-bfsup-filt	13	0	7	4
										csp72hr-bfsup-filt	14	0	7	4
										csp72hr-bfsup-filt	15	0	7	4
										csp72hr-bfsup-filt	16	0	7	4
										csp72hr-bfsup-filt	17	0	7	4
										csp72hr-bfsup-filt	18	0	7	4
										csp72hr-bfsup-filt	19	0	7	4
										csp72hr-bfsup-filt	20	0	7	4
										csp72hr-bfsup-filt	21	0	7	4
										csp72hr-bfsup-filt	22	0	7	4
										csp72hr-bfsup-filt	23	0	7	4
										csp72hr-bf-filt	1	1	1	4
										csp72hr-bf-filt	2	1	2	4
										csp72hr-bf-filt	3	1	3	4
										csp72hr-bf-filt	4	1	4	4
										csp72hr-bf-filt	5	1	6	4
										csp72hr-bf-filt	6	1	6	4
										csp72hr-bf-filt	7	1	6	4
										csp72hr-bf-filt	8	1	6	4
										csp72hr-bf-filt	9	1	7	4
										csp72hr-bf-filt	10	0	7	4
										csp72hr-bf-filt	11	0	7	4
										csp72hr-bf-filt	12	0	7	4
										csp72hr-bf-filt	13	0	7	4
										csp72hr-bf-filt	14	0	7	4
										csp72hr-bf-filt	15	0	7	4
										csp72hr-bf-filt	16	0	7	4
										csp72hr-bf-filt	17	0	7	4
										csp72hr-bf-filt	18	0	7	4
										csp72hr-bf-filt	19	0	7	4
										csp72hr-bf-filt	20	0	7	4
										csp72hr-bf-filt	21	0	7	4
										csp72hr-bf-filt	22	0	7	4
										csp72hr-bf-filt	23	0	7	4

## Sheet: Figure5
bacterial_treatment	vacuum_centrifuged	overall_treatment	individual	status (1= dead, 0 = censored)	day post exposure	replicate experiment
lb	none	lb	1	0	7	1
lb	none	lb	2	0	7	1
lb	none	lb	3	0	7	1
lb	none	lb	4	0	7	1
lb	none	lb	5	0	7	1
lb	none	lb	6	0	7	1
lb	none	lb	7	0	7	1
lb	none	lb	8	0	7	1
lb	none	lb	9	0	7	1
lb	none	lb	10	0	7	1
lb	none	lb	11	0	7	1
lb	none	lb	12	0	7	1
lb	none	lb	13	0	7	1
lb	none	lb	14	0	7	1
lb	none	lb	15	0	7	1
lb	none	lb	16	0	7	1
lb	none	lb	17	0	7	1
lb	none	lb	18	0	7	1
lb	none	lb	19	0	7	1
lb	none	lb	20	0	7	1
lb	none	lb	21	0	7	1
lb	none	lb	22	0	7	1
lb	none	lb	23	0	7	1
lb	none	lb	24	0	7	1
lb	none	lb	25	0	7	1
lb	none	lb	26	0	7	1
lb	none	lb	27	0	7	1
lb	none	lb	28	0	7	1
lb	none	lb	29	0	7	1
lb	vc	lbvc	1	0	7	1
lb	vc	lbvc	2	0	7	1
lb	vc	lbvc	3	0	7	1
lb	vc	lbvc	4	0	7	1
lb	vc	lbvc	5	0	7	1
lb	vc	lbvc	6	0	7	1
lb	vc	lbvc	7	0	7	1
lb	vc	lbvc	8	0	7	1
lb	vc	lbvc	9	0	7	1
lb	vc	lbvc	10	0	7	1
lb	vc	lbvc	11	0	7	1
lb	vc	lbvc	12	0	7	1
lb	vc	lbvc	13	0	7	1
lb	vc	lbvc	14	0	7	1
lb	vc	lbvc	15	0	7	1
lb	vc	lbvc	16	0	7	1
lb	vc	lbvc	17	0	7	1
lb	vc	lbvc	18	0	7	1
lb	vc	lbvc	19	0	7	1
lb	vc	lbvc	20	0	7	1
lb	vc	lbvc	21	0	7	1
lb	vc	lbvc	22	0	7	1
lb	vc	lbvc	23	0	7	1
lb	vc	lbvc	24	0	7	1
lb	vc	lbvc	25	0	7	1
lb	vc	lbvc	26	0	7	1
lb	vc	lbvc	27	0	7	1
lb	vc	lbvc	28	0	7	1
csp	none	csp	1	1	4	1
csp	none	csp	2	1	5	1
csp	none	csp	3	1	5	1
csp	none	csp	4	1	6	1
csp	none	csp	5	1	6	1
csp	none	csp	6	1	6	1
csp	none	csp	7	1	7	1
csp	none	csp	8	1	7	1
csp	none	csp	9	1	7	1
csp	none	csp	10	0	7	1
csp	none	csp	11	0	7	1
csp	none	csp	12	0	7	1
csp	none	csp	13	0	7	1
csp	none	csp	14	0	7	1
csp	none	csp	15	0	7	1
csp	none	csp	16	0	7	1
csp	none	csp	17	0	7	1
csp	none	csp	18	0	7	1
csp	none	csp	19	0	7	1
csp	none	csp	20	0	7	1
csp	none	csp	21	0	7	1
csp	none	csp	22	0	7	1
csp	none	csp	23	0	7	1
csp	none	csp	24	0	7	1
csp	none	csp	25	0	7	1
csp	none	csp	26	0	7	1
csp	none	csp	27	0	7	1
csp	none	csp	28	0	7	1
csp	none	csp	29	0	7	1
csp	vc	cspvc	1	1	4	1
csp	vc	cspvc	2	1	4	1
csp	vc	cspvc	3	1	4	1
csp	vc	cspvc	4	1	5	1
csp	vc	cspvc	5	1	5	1
csp	vc	cspvc	6	1	7	1
csp	vc	cspvc	7	1	7	1
csp	vc	cspvc	8	1	7	1
csp	vc	cspvc	9	0	7	1
csp	vc	cspvc	10	0	7	1
csp	vc	cspvc	11	0	7	1
csp	vc	cspvc	12	0	7	1
csp	vc	cspvc	13	0	7	1
csp	vc	cspvc	14	0	7	1
csp	vc	cspvc	15	0	7	1
csp	vc	cspvc	16	0	7	1
csp	vc	cspvc	17	0	7	1
csp	vc	cspvc	18	0	7	1
csp	vc	cspvc	19	0	7	1
csp	vc	cspvc	20	0	7	1
csp	vc	cspvc	21	0	7	1
csp	vc	cspvc	22	0	7	1
csp	vc	cspvc	23	0	7	1
csp	vc	cspvc	24	0	7	1
csp	vc	cspvc	25	0	7	1
csp	vc	cspvc	26	0	7	1
csp	vc	cspvc	27	0	7	1
csp	vc	cspvc	28	0	7	1
csp	vc	cspvc	29	0	7	1
csp	vc	cspvc	30	0	7	1
lb	none	lb	1	1	1	2
lb	none	lb	2	1	9	2
lb	none	lb	3	1	9	2
lb	none	lb	4	0	9	2
lb	none	lb	5	0	9	2
lb	none	lb	6	0	9	2
lb	none	lb	7	0	9	2
lb	none	lb	8	0	9	2
lb	none	lb	9	0	9	2
lb	none	lb	10	0	9	2
lb	none	lb	11	0	9	2
lb	none	lb	12	0	9	2
lb	none	lb	13	0	9	2
lb	none	lb	14	0	9	2
lb	none	lb	15	0	9	2
lb	none	lb	16	0	9	2
lb	none	lb	17	0	9	2
lb	none	lb	18	0	9	2
lb	none	lb	19	0	9	2
lb	none	lb	20	0	9	2
lb	none	lb	21	0	9	2
lb	none	lb	22	0	9	2
lb	none	lb	23	0	9	2
lb	none	lb	24	0	9	2
lb	none	lb	25	0	9	2
lb	none	lb	26	0	9	2
lb	none	lb	27	0	9	2
lb	none	lb	28	0	9	2
lb	none	lb	29	0	9	2
lb	vc	lbvc	1	1	9	2
lb	vc	lbvc	2	0	9	2
lb	vc	lbvc	3	0	9	2
lb	vc	lbvc	4	0	9	2
lb	vc	lbvc	5	0	9	2
lb	vc	lbvc	6	0	9	2
lb	vc	lbvc	7	0	9	2
lb	vc	lbvc	8	0	9	2
lb	vc	lbvc	9	0	9	2
lb	vc	lbvc	10	0	9	2
lb	vc	lbvc	11	0	9	2
lb	vc	lbvc	12	0	9	2
lb	vc	lbvc	13	0	9	2
lb	vc	lbvc	14	0	9	2
lb	vc	lbvc	15	0	9	2
lb	vc	lbvc	16	0	9	2
lb	vc	lbvc	17	0	9	2
lb	vc	lbvc	18	0	9	2
lb	vc	lbvc	19	0	9	2
lb	vc	lbvc	20	0	9	2
lb	vc	lbvc	21	0	9	2
lb	vc	lbvc	22	0	9	2
lb	vc	lbvc	23	0	9	2
lb	vc	lbvc	24	0	9	2
lb	vc	lbvc	25	0	9	2
lb	vc	lbvc	26	0	9	2
lb	vc	lbvc	27	0	9	2
lb	vc	lbvc	28	0	9	2
lb	vc	lbvc	29	0	9	2
lb	vc	lbvc	30	0	9	2
csp	none	csp	1	1	6	2
csp	none	csp	2	1	7	2
csp	none	csp	3	1	7	2
csp	none	csp	4	1	8	2
csp	none	csp	5	1	8	2
csp	none	csp	6	1	8	2
csp	none	csp	7	1	9	2
csp	none	csp	8	1	9	2
csp	none	csp	9	0	9	2
csp	none	csp	10	0	9	2
csp	none	csp	11	0	9	2
csp	none	csp	12	0	9	2
csp	none	csp	13	0	9	2
csp	none	csp	14	0	9	2
csp	none	csp	15	0	9	2
csp	none	csp	16	0	9	2
csp	none	csp	17	0	9	2
csp	none	csp	18	0	9	2
csp	none	csp	19	0	9	2
csp	none	csp	20	0	9	2
csp	none	csp	21	0	9	2
csp	none	csp	22	0	9	2
csp	none	csp	23	0	9	2
csp	none	csp	24	0	9	2
csp	none	csp	25	0	9	2
csp	none	csp	26	0	9	2
csp	none	csp	27	0	9	2
csp	none	csp	28	0	9	2
csp	none	csp	29	0	9	2
csp	vc	cspvc	1	1	1	2
csp	vc	cspvc	2	1	4	2
csp	vc	cspvc	3	1	5	2
csp	vc	cspvc	4	1	8	2
csp	vc	cspvc	5	1	8	2
csp	vc	cspvc	6	1	8	2
csp	vc	cspvc	7	1	8	2
csp	vc	cspvc	8	1	8	2
csp	vc	cspvc	9	1	8	2
csp	vc	cspvc	10	1	9	2
csp	vc	cspvc	11	1	9	2
csp	vc	cspvc	12	1	9	2
csp	vc	cspvc	13	1	9	2
csp	vc	cspvc	14	1	9	2
csp	vc	cspvc	15	1	9	2
csp	vc	cspvc	16	0	9	2
csp	vc	cspvc	17	0	9	2
csp	vc	cspvc	18	0	9	2
csp	vc	cspvc	19	0	9	2
csp	vc	cspvc	20	0	9	2
csp	vc	cspvc	21	0	9	2
csp	vc	cspvc	22	0	9	2
csp	vc	cspvc	23	0	9	2
csp	vc	cspvc	24	0	9	2
csp	vc	cspvc	25	0	9	2
csp	vc	cspvc	26	0	9	2
csp	vc	cspvc	27	0	9	2
csp	vc	cspvc	28	0	9	2
csp	vc	cspvc	29	0	9	2
lb	none	lb	1	1	1	3
lb	none	lb	2	1	6	3
lb	none	lb	3	1	8	3
lb	none	lb	4	0	9	3
lb	none	lb	5	0	9	3
lb	none	lb	6	0	9	3
lb	none	lb	7	0	9	3
lb	none	lb	8	0	9	3
lb	none	lb	9	0	9	3
lb	none	lb	10	0	9	3
lb	none	lb	11	0	9	3
lb	none	lb	12	0	9	3
lb	none	lb	13	0	9	3
lb	none	lb	14	0	9	3
lb	none	lb	15	0	9	3
lb	none	lb	16	0	9	3
lb	none	lb	17	0	9	3
lb	none	lb	18	0	9	3
lb	none	lb	19	0	9	3
lb	none	lb	20	0	9	3
lb	none	lb	21	0	9	3
lb	none	lb	22	0	9	3
lb	none	lb	23	0	9	3
lb	none	lb	24	0	9	3
lb	none	lb	25	0	9	3
lb	none	lb	26	0	9	3
lb	none	lb	27	0	9	3
lb	none	lb	28	0	9	3
lb	vc	lbvc	1	1	2	3
lb	vc	lbvc	2	1	2	3
lb	vc	lbvc	3	1	4	3
lb	vc	lbvc	4	1	5	3
lb	vc	lbvc	5	1	5	3
lb	vc	lbvc	6	1	6	3
lb	vc	lbvc	7	1	7	3
lb	vc	lbvc	8	1	9	3
lb	vc	lbvc	9	1	9	3
lb	vc	lbvc	10	0	9	3
lb	vc	lbvc	11	0	9	3
lb	vc	lbvc	12	0	9	3
lb	vc	lbvc	13	0	9	3
lb	vc	lbvc	14	0	9	3
lb	vc	lbvc	15	0	9	3
lb	vc	lbvc	16	0	9	3
lb	vc	lbvc	17	0	9	3
lb	vc	lbvc	18	0	9	3
lb	vc	lbvc	19	0	9	3
lb	vc	lbvc	20	0	9	3
lb	vc	lbvc	21	0	9	3
lb	vc	lbvc	22	0	9	3
lb	vc	lbvc	23	0	9	3
lb	vc	lbvc	24	0	9	3
lb	vc	lbvc	25	0	9	3
lb	vc	lbvc	26	0	9	3
lb	vc	lbvc	27	0	9	3
lb	vc	lbvc	28	0	9	3
lb	vc	lbvc	29	0	9	3
lb	vc	lbvc	30	0	9	3
csp	none	csp	1	1	1	3
csp	none	csp	2	1	4	3
csp	none	csp	3	1	5	3
csp	none	csp	4	1	6	3
csp	none	csp	5	1	7	3
csp	none	csp	6	1	7	3
csp	none	csp	7	1	7	3
csp	none	csp	8	1	8	3
csp	none	csp	9	1	9	3
csp	none	csp	10	1	9	3
csp	none	csp	11	1	9	3
csp	none	csp	12	1	9	3
csp	none	csp	13	0	9	3
csp	none	csp	14	0	9	3
csp	none	csp	15	0	9	3
csp	none	csp	16	0	9	3
csp	none	csp	17	0	9	3
csp	none	csp	18	0	9	3
csp	none	csp	19	0	9	3
csp	none	csp	20	0	9	3
csp	none	csp	21	0	9	3
csp	none	csp	22	0	9	3
csp	none	csp	23	0	9	3
csp	none	csp	24	0	9	3
csp	none	csp	25	0	9	3
csp	none	csp	26	0	9	3
csp	none	csp	27	0	9	3
csp	none	csp	28	0	9	3
csp	none	csp	29	0	9	3
csp	none	csp	30	0	9	3
csp	vc	cspvc	1	1	1	3
csp	vc	cspvc	2	1	1	3
csp	vc	cspvc	3	1	4	3
csp	vc	cspvc	4	1	5	3
csp	vc	cspvc	5	1	5	3
csp	vc	cspvc	6	1	6	3
csp	vc	cspvc	7	1	6	3
csp	vc	cspvc	8	1	7	3
csp	vc	cspvc	9	1	7	3
csp	vc	cspvc	10	1	7	3
csp	vc	cspvc	11	1	7	3
csp	vc	cspvc	12	1	8	3
csp	vc	cspvc	13	1	8	3
csp	vc	cspvc	14	1	8	3
csp	vc	cspvc	15	1	8	3
csp	vc	cspvc	16	1	8	3
csp	vc	cspvc	17	1	8	3
csp	vc	cspvc	18	1	9	3
csp	vc	cspvc	19	1	9	3
csp	vc	cspvc	20	1	9	3
csp	vc	cspvc	21	1	9	3
csp	vc	cspvc	22	1	9	3
csp	vc	cspvc	23	0	9	3
csp	vc	cspvc	24	0	9	3
csp	vc	cspvc	25	0	9	3
csp	vc	cspvc	26	0	9	3
csp	vc	cspvc	27	0	9	3
csp	vc	cspvc	28	0	9	3
csp	vc	cspvc	29	0	9	3
lb	none	lb	1	1	1	4
lb	none	lb	2	1	1	4
lb	none	lb	3	1	1	4
lb	none	lb	4	1	5	4
lb	none	lb	5	1	7	4
lb	none	lb	6	1	7	4
lb	none	lb	7	1	8	4
lb	none	lb	8	1	9	4
lb	none	lb	9	0	9	4
lb	none	lb	10	0	9	4
lb	none	lb	11	0	9	4
lb	none	lb	12	0	9	4
lb	none	lb	13	0	9	4
lb	none	lb	14	0	9	4
lb	none	lb	15	0	9	4
lb	none	lb	16	0	9	4
lb	none	lb	17	0	9	4
lb	none	lb	18	0	9	4
lb	none	lb	19	0	9	4
lb	none	lb	20	0	9	4
lb	none	lb	21	0	9	4
lb	none	lb	22	0	9	4
lb	none	lb	23	0	9	4
lb	none	lb	24	0	9	4
lb	none	lb	25	0	9	4
lb	none	lb	26	0	9	4
lb	none	lb	27	0	9	4
lb	none	lb	28	0	9	4
lb	none	lb	29	0	9	4
lb	none	lb	30	0	9	4
lb	vc	lbvc	1	1	2	4
lb	vc	lbvc	2	1	3	4
lb	vc	lbvc	3	1	4	4
lb	vc	lbvc	4	1	4	4
lb	vc	lbvc	5	1	4	4
lb	vc	lbvc	6	1	4	4
lb	vc	lbvc	7	1	7	4
lb	vc	lbvc	8	1	8	4
lb	vc	lbvc	9	1	8	4
lb	vc	lbvc	10	1	8	4
lb	vc	lbvc	11	1	8	4
lb	vc	lbvc	12	1	8	4
lb	vc	lbvc	13	1	9	4
lb	vc	lbvc	14	0	9	4
lb	vc	lbvc	15	0	9	4
lb	vc	lbvc	16	0	9	4
lb	vc	lbvc	17	0	9	4
lb	vc	lbvc	18	0	9	4
lb	vc	lbvc	19	0	9	4
lb	vc	lbvc	20	0	9	4
lb	vc	lbvc	21	0	9	4
lb	vc	lbvc	22	0	9	4
lb	vc	lbvc	23	0	9	4
lb	vc	lbvc	24	0	9	4
lb	vc	lbvc	25	0	9	4
lb	vc	lbvc	26	0	9	4
csp	none	csp	1	1	1	4
csp	none	csp	2	1	1	4
csp	none	csp	3	1	1	4
csp	none	csp	4	1	1	4
csp	none	csp	5	1	2	4
csp	none	csp	6	1	3	4
csp	none	csp	7	1	3	4
csp	none	csp	8	1	5	4
csp	none	csp	9	1	5	4
csp	none	csp	10	1	6	4
csp	none	csp	11	1	7	4
csp	none	csp	12	1	7	4
csp	none	csp	13	1	7	4
csp	none	csp	14	1	7	4
csp	none	csp	15	1	7	4
csp	none	csp	16	1	8	4
csp	none	csp	17	1	8	4
csp	none	csp	18	1	8	4
csp	none	csp	19	1	9	4
csp	none	csp	20	1	9	4
csp	none	csp	21	1	9	4
csp	none	csp	22	1	9	4
csp	none	csp	23	1	9	4
csp	none	csp	24	1	9	4
csp	none	csp	25	0	9	4
csp	none	csp	26	0	9	4
csp	vc	cspvc	1	1	1	4
csp	vc	cspvc	2	1	1	4
csp	vc	cspvc	3	1	1	4
csp	vc	cspvc	4	1	1	4
csp	vc	cspvc	5	1	2	4
csp	vc	cspvc	6	1	3	4
csp	vc	cspvc	7	1	3	4
csp	vc	cspvc	8	1	4	4
csp	vc	cspvc	9	1	5	4
csp	vc	cspvc	10	1	5	4
csp	vc	cspvc	11	1	5	4
csp	vc	cspvc	12	1	5	4
csp	vc	cspvc	13	1	6	4
csp	vc	cspvc	14	1	6	4
csp	vc	cspvc	15	1	6	4
csp	vc	cspvc	16	1	6	4
csp	vc	cspvc	17	1	6	4
csp	vc	cspvc	18	1	6	4
csp	vc	cspvc	19	1	7	4
csp	vc	cspvc	20	1	7	4
csp	vc	cspvc	21	1	7	4
csp	vc	cspvc	22	1	7	4
csp	vc	cspvc	23	1	8	4
csp	vc	cspvc	24	1	8	4
csp	vc	cspvc	25	1	8	4
csp	vc	cspvc	26	1	9	4

## Sheet: Figure6
Result(1=up,-1=down)	LogFC	p.value	p.value.adj	Genes.GeneName	Genes.ProbeName	Genes.ProbeUID	Genename_word	GeneDesc	FunctionalGroup
1	0.844	0.00311	0.024651	AGAP000651	AGAP000651-RC17365	7988	Actin5C	actin [Source:VB Community Annotation;Acc:AGAP000651]	Cytoskeletal/Structural
1	1.429	2e-05	0.00136	AGAP001315	AGAP001315-RB4172	1990			Cytoskeletal/Structural
1	0.832	8e-05	0.002788	AGAP003352	AGAP003352-RC6253	4187		Stomatin (EPB72)-like 3 [Source:VB External Description;Acc:AGAP003352]	Cytoskeletal/Structural
1	1.041	3e-05	0.00183	AGAP004488	AGAP004488-RA12093	9306		actin-related protein 5 [Source:VB External Description;Acc:AGAP004488]	Cytoskeletal/Structural
1	0.871	0.00731	0.045195	AGAP005293	AGAP005293-RB14738	7248		beta-tubulin isotype I [Source:VB External Description;Acc:AGAP005293]	Cytoskeletal/Structural
1	1.199	8e-05	0.002823	AGAP012930	AGAP012930-RA2379	9695			Cytoskeletal/Structural
1	0.888	5e-05	0.002127	AGAP000295	AGAP000295-RA21600	24508			Diverse
1	1.055	0.00055	0.007989	AGAP000472	AGAP000472-RA17725	8616		chordin [Source:VB External Description;Acc:AGAP000472]	Diverse
1	0.944	0.00121	0.012848	AGAP000558	AGAP000558-RA17762	25255		mannosyl-oligosaccharide alpha-1,2-mannosidase [Source:VB External Description;Acc:AGAP000558]	Diverse
1	1.05	0.00055	0.008021	AGAP000668	AGAP000668-RA21493	12629		bromodomain adjacent to zinc finger domain protein 1A [Source:VB External Description;Acc:AGAP000668]	Diverse
1	1.018	7e-05	0.002547	AGAP000784	AGAP000784-RA20258	14955		Abhydrolase domain containing 4 [Source:VB External Description;Acc:AGAP000784]	Diverse
1	1.046	1e-05	0.00116	AGAP000941	AGAP000941-RB21554	21940			Diverse
1	0.85	3e-05	0.001676	AGAP001393	AGAP001393-RA614	39088		SAGA-associated factor 11 homolog [Source:VB External Description;Acc:AGAP001393]	Diverse
1	2.022	0	0.000865	AGAP001512	AGAP001512-RA6486	6135		glutamate--cysteine ligase catalytic subunit [Source:VB External Description;Acc:AGAP001512]	Diverse
1	1.036	0.0001	0.003069	AGAP001701	AGAP001701-RA12205	9453		small ubiquitin-related modifier [Source:VB External Description;Acc:AGAP001701]	Diverse
1	1.433	0.00035	0.006238	AGAP001713	AGAP001713-RA13893	9120		stearoyl-CoA desaturase (delta-9 desaturase) [Source:VB External Description;Acc:AGAP001713]	Diverse
1	0.882	0.00011	0.003269	AGAP001890	AGAP001890-RA6020	11921			Diverse
1	1.025	0.00135	0.013786	AGAP001943	AGAP001943-RA15572	11335			Diverse
1	0.861	0.00145	0.014428	AGAP002239	AGAP002239-RA3866	257		Diamine acetyltransferase 1 [Source:VB External Description;Acc:AGAP002239]	Diverse
1	0.996	0.00024	0.004956	AGAP002778	AGAP002778-RA4152	32119		protein misato [Source:VB External Description;Acc:AGAP002778]	Diverse
1	0.838	0.00027	0.005201	AGAP002883	AGAP002883-RA6182	32720			Diverse
1	1.514	0	0.000599	AGAP003359	AGAP003359-RA11630	37674		Adaptor protein complex AP-1 subunit gamma-1 [Source:VB External Description;Acc:AGAP003359]	Diverse
1	1.069	0.00331	0.025841	AGAP003488	AGAP003488-RA1084	18946		nucleotide exchange factor SIL1 [Source:VB External Description;Acc:AGAP003488]	Diverse
1	0.844	2e-05	0.001659	AGAP003524	AGAP003524-RA11691	8557		transcription initiation factor TFIID subunit 5 [Source:VB External Description;Acc:AGAP003524]	Diverse
1	1.346	0.00474	0.033034	AGAP003636	AGAP003636-RA16541	14272		inositol oxygenase [Source:VB External Description;Acc:AGAP003636]	Diverse
1	0.873	0.00026	0.005161	AGAP003844	AGAP003844-RA21410	37703		Class b basic helix-loop-helix protein [Source:VB External Description;Acc:AGAP003844]	Diverse
1	1.131	0.00025	0.005003	AGAP003927	AGAP003927-RA4673	20570		Insulin-like peptide 5 [Source:VB External Description;Acc:AGAP003927]	Diverse
1	0.962	1e-05	0.001283	AGAP003931	AGAP003931-RA11860	4517			Diverse
1	0.818	0.00071	0.009307	AGAP004737	AGAP004737-RA14414	3225		Rhomboid-4, isoform B [Source:VB External Description;Acc:AGAP004737]	Diverse
1	1.415	3e-05	0.001731	AGAP004836	AGAP004836-RA10301	33022			Diverse
1	0.816	0.00203	0.018234	AGAP005608	AGAP005608-RA2732	9327			Diverse
1	0.952	0.00028	0.005364	AGAP005931	AGAP005931-RA10627	30580		Differentially expressed in FDCP 8 homolog [Source:VB External Description;Acc:AGAP005931]	Diverse
1	1.003	0.00049	0.00756	AGAP005976	AGAP005976-RA2902	5866			Diverse
1	1.153	0.0009	0.010559	AGAP006226	AGAP006226-RA21027	11959	Aldehyde_oxidase		Diverse
1	1.279	0.00451	0.031806	AGAP006424	AGAP006424-RA3094	20326		Cyanogenic beta-glucosidase [Source:VB External Description;Acc:AGAP006424]	Diverse
1	0.807	0.00061	0.00855	AGAP007027	AGAP007027-RA10896	28414		Usher syndrome type-1G protein-like protein [Source:VB External Description;Acc:AGAP007027]	Diverse
1	0.793	0.001	0.01134	AGAP007217	AGAP007217-RA15321	41812		pre-mRNA-processing factor 19 [Source:VB External Description;Acc:AGAP007217]	Diverse
1	1.029	4e-05	0.002022	AGAP007392	AGAP007392-RA14154	663		peptidyl-prolyl isomerase H (cyclophilin H) [Source:VB External Description;Acc:AGAP007392]	Diverse
1	1.092	0.00022	0.004746	AGAP007458	AGAP007458-RA11003	42575			Diverse
1	1.519	1e-05	0.001182	AGAP007603	AGAP007603-RA11051	10200			Diverse
1	1.158	2e-05	0.001659	AGAP007912	AGAP007912-RA8926	5650		Ribosomal RNA assembly protein mis3, expressed [Source:VB External Description;Acc:AGAP007912]	Diverse
1	0.927	0.00052	0.007719	AGAP008027	AGAP008027-RA8971	60		Slowmo [Source:VB External Description;Acc:AGAP008027]	Diverse
1	0.79	0.00618	0.040039	AGAP008116	AGAP008116-RA21933	24343			Diverse
1	0.983	2e-05	0.001531	AGAP008149	AGAP008149-RA198	3588		protein phosphatase 1B (formerly 2C) [Source:VB External Description;Acc:AGAP008149]	Diverse
1	0.936	9e-05	0.002957	AGAP008428	AGAP008428-RA21963	41978		N-acetyltransferase 11 [Source:VB External Description;Acc:AGAP008428]	Diverse
1	0.806	0.00052	0.007772	AGAP008753	AGAP008753-RA9350	21172		Barrier-to-autointegration factor B [Source:VB External Description;Acc:AGAP008753]	Diverse
1	1.188	1e-05	0.001072	AGAP008813	AGAP008813-RA13278	4372		FMS-like tyrosine kinase 1 [Source:VB External Description;Acc:AGAP008813]	Diverse
1	0.987	6e-05	0.002412	AGAP008851	AGAP008851-RA9389	23442		E3 ubiquitin-protein ligase mind-bomb [Source:VB External Description;Acc:AGAP008851]	Diverse
1	0.911	0.00013	0.003598	AGAP008863	AGAP008863-RA13287	22946		protein kinase, cGMP-dependent [Source:VB External Description;Acc:AGAP008863]	Diverse
1	2.42	0	0.000599	AGAP009264	AGAP009264-RA9604	2571		ethanolamine-phosphate cytidylyltransferase [Source:VB External Description;Acc:AGAP009264]	Diverse
1	0.807	0.00013	0.003638	AGAP009321	AGAP009321-RA13372	34955		general transcription factor 3C polypeptide 5 (transcription factor C subunit [Source:VB External Description;Acc:AGAP009321]	Diverse
1	0.881	0.00278	0.022695	AGAP009382	AGAP009382-RA9659	24441			Diverse
1	0.811	0.00014	0.00373	AGAP009861	AGAP009861-RA13517	34841		Profilin protein [Source:VB External Description;Acc:AGAP009861]	Diverse
1	1.646	0	0.000599	AGAP009889	AGAP009889-RA2319	15484		cabut [Source:VB External Description;Acc:AGAP009889]	Diverse
1	1.588	4e-05	0.001922	AGAP009975	AGAP009975-RA18719	10037		protein-tyrosine phosphatase [Source:VB External Description;Acc:AGAP009975]	Diverse
1	1.124	0.00021	0.004543	AGAP010036	AGAP010036-RA22151	28952			Diverse
1	1.513	0	0.000599	AGAP010044	AGAP010044-RA18740	21068			Diverse
1	1.045	0.0001	0.003105	AGAP010164	AGAP010164-RA13633	1729		carnitine O-palmitoyltransferase 1 [Source:VB External Description;Acc:AGAP010164]	Diverse
1	0.868	0.00351	0.026877	AGAP010557	AGAP010557-RA1339	11447		B-cell receptor-associated protein 31 [Source:VB External Description;Acc:AGAP010557]	Diverse
1	1.012	0.00017	0.004106	AGAP010623	AGAP010623-RA5511	9586		X box-binding protein 1 [Source:VB External Description;Acc:AGAP010623]	Diverse
1	0.97	0.00032	0.005879	AGAP010624	AGAP010624-RA17937	11750		Developmentally regulated GTP-binding protein [Source:VB External Description;Acc:AGAP010624]	Diverse
1	1.508	2e-05	0.001524	AGAP010821	AGAP010821-RA8137	28563			Diverse
1	0.872	0.00051	0.007648	AGAP010841	AGAP010841-RA8143	31607			Diverse
1	0.848	0.00298	0.023938	AGAP012185	AGAP012185-RA12958	37039		erythrocyte membrane protein band 4.1 [Source:VB External Description;Acc:AGAP012185]	Diverse
1	1.095	0.00013	0.003638	AGAP012186	AGAP012186-RA8738	9791		lipoyltransferase 1 [Source:VB External Description;Acc:AGAP012186]	Diverse
1	1.562	0.00093	0.010778	AGAP012216	AGAP012216-RA8752	30758		sterol O-acyltransferase [Source:VB External Description;Acc:AGAP012216]	Diverse
1	0.9	0.00064	0.008764	AGAP012357	AGAP012357-RA8813	24501		Vanin-like protein 1 [Source:VB External Description;Acc:AGAP012357]	Diverse
1	1.352	0.00011	0.003269	AGAP012920	AGAP012920-RA22205	14483			Diverse
1	0.872	3e-05	0.001699	AGAP013243	AGAP013243-RA17209	28581		Juvenile hormone-inducible protein [Source:VB External Description;Acc:AGAP013243]	Diverse
1	0.984	0.0058	0.038254	AGAP013357	AGAP013357-RA11565	4483		E3 ubiquitin-protein ligase Arkadia [Source:VB External Description;Acc:AGAP013357]	Diverse
1	1.324	0	0.000678	AGAP001197	AGAP001197-RA25532	1345	GALE10	galectin (GALE10) [Source:VB Community Annotation;Acc:AGAP001197]	Immunity
1	0.932	9e-05	0.003025	AGAP004904	AGAP004904-RA39164	2262	CAT1	catalase [Source:VB Community Annotation;Acc:AGAP004904]	Immunity
1	0.996	0.00036	0.006356	AGAP005246	AGAP005246-RD37007	67	SRPN10	serine protease inhibitor (serpin) SRPN10 [Source:VB Community Annotation;Acc:AGAP005246]	Immunity
1	0.838	2e-05	0.001659	AGAP007256	AGAP007256-RA43405	1653		Multiple epidermal growth factor-like domains 10 [Source:VB External Description;Acc:AGAP007256]	Immunity
1	1.67	0.00012	0.003456	AGAP007293	AGAP007293-RA32977	983	IAP7	inhibitor of apoptosis (IAP7) [Source:VB Community Annotation;Acc:AGAP007293]	Immunity
1	1.001	0.0023	0.019846	AGAP007938	AGAP007938-RA34459	1406	CACT	TOLL pathway signalling. [Source:VB Community Annotation;Acc:AGAP007938]	Immunity
1	2.924	6e-05	0.002473	AGAP009212	AGAP009212-RA34942	5400	SRPN6	serine protease inhibitor (serpin) SRPN6 [Source:VB Community Annotation;Acc:AGAP009212]	Immunity
1	1.856	0	0.000454	AGAP003141	AGAP003141-RB16259	1367		Insulin-related peptide binding protein [Source:VB External Description;Acc:AGAP003141]	Immunity
1	1.202	5e-05	0.002221	AGAP000340	AGAP000340-RA40959	6888			Immunity
1	1.147	5e-05	0.002127	AGAP007552	AGAP007552-RA34649	3239			Immunity
1	1.702	0.00022	0.004714	AGAP001649	AGAP001649-RA5005	19553		glucosylceramidase [Source:VB External Description;Acc:AGAP001649]	Metabolism
1	2.345	0	0.000647	AGAP001763	AGAP001763-RA17298	15974		solute carrier family 27 (fatty acid transporter), member 1/4 [Source:VB External Description;Acc:AGAP001763]	Metabolism
1	0.801	3e-05	0.001678	AGAP002021	AGAP002021-RA19883	39897		lysophosphatidate acyltransferase [Source:VB External Description;Acc:AGAP002021]	Metabolism
1	0.805	0.00031	0.005787	AGAP002263	AGAP002263-RE11277	1242		choline-phosphate cytidylyltransferase [Source:VB External Description;Acc:AGAP002263]	Metabolism
1	0.857	0.00029	0.005461	AGAP003315	AGAP003315-RA11620	384		tryptophanyl-tRNA synthetase [Source:VB External Description;Acc:AGAP003315]	Metabolism
1	0.901	0.00024	0.004956	AGAP003319	AGAP003319-RA16356	767			Metabolism
1	1.174	5e-05	0.002127	AGAP003482	AGAP003482-RA16444	15284			Metabolism
1	0.898	0.00035	0.006263	AGAP004372	AGAP004372-RA17003	14979		Elongation of very long chain fatty acids protein 1 [Source:VB External Description;Acc:AGAP004372]	Metabolism
1	1.122	2e-05	0.001576	AGAP004375	AGAP004375-RB4902	14376		UDP-N-acetyl-alpha-D-galactosamine:polypeptide N-acetylgalactosaminyltransferase 20 [Source:VB External Description;Acc:AGAP004375]	Metabolism
1	0.868	3e-05	0.001816	AGAP004376	AGAP004376-RA17006	36304		aldose 1-epimerase [Source:VB External Description;Acc:AGAP004376]	Metabolism
1	1.478	0	0.000801	AGAP006520	AGAP006520-RA19725	11889		Fatty acid elongase 2 [Source:VB External Description;Acc:AGAP006520]	Metabolism
1	1.048	1e-05	0.001072	AGAP006569	AGAP006569-RA15130	1842		acetyl-CoA synthetase [Source:VB External Description;Acc:AGAP006569]	Metabolism
1	1.077	0.00084	0.010212	AGAP007028	AGAP007028-RA3359	6251		glucosyl/glucuronosyl transferases [Source:VB External Description;Acc:AGAP007028]	Metabolism
1	0.933	5e-05	0.002212	AGAP007111	AGAP007111-RA15279	18443		uracil phosphoribosyltransferase [Source:VB External Description;Acc:AGAP007111]	Metabolism
1	1.075	0.00104	0.011653	AGAP007588	AGAP007588-RA3607	12542		Glucosyl/glucuronosyl transferases [Source:VB External Description;Acc:AGAP007588]	Metabolism
1	1.1	0.0004	0.00671	AGAP008915	AGAP008915-RA7411	32349		gamma-glutamyltranspeptidase [Source:VB External Description;Acc:AGAP008915]	Metabolism
1	1.215	5e-05	0.002092	AGAP008988	AGAP008988-RA2269	427		glutamine synthetase [Source:VB External Description;Acc:AGAP008988]	Metabolism
1	0.848	0.001	0.01134	AGAP010687	AGAP010687-RA5528	6269		phospholipase D1/2 [Source:VB External Description;Acc:AGAP010687]	Metabolism
1	1.775	0.00029	0.005457	AGAP011805	AGAP011805-RA21784	20018		ornithine decarboxylase [Source:VB External Description;Acc:AGAP011805]	Metabolism
1	0.879	0.00114	0.012307	AGAP012161	AGAP012161-RA21856	16703		Guanylate cyclase [Source:VB External Description;Acc:AGAP012161]	Metabolism
1	1.061	0.00018	0.004221	AGAP012167	AGAP012167-RA8729	1446		glucose-6-phosphate isomerase [Source:VB External Description;Acc:AGAP012167]	Metabolism
1	1.614	0.0014	0.014118	AGAP012217	AGAP012217-RA8755	2611		sterol O-acyltransferase [Source:VB External Description;Acc:AGAP012217]	Metabolism
1	0.877	0.00022	0.004736	AGAP012253	AGAP012253-RA20515	2904		UDP-N-acetyl-alpha-D-galactosamine:polypeptide N-acetylgalactosaminyltransferase 6 [Source:VB External Description;Acc:AGAP012253]	Metabolism
1	1.047	1e-05	0.001314	AGAP013274	AGAP013274-RA11765	23379		L-allo-threonine aldolase [Source:VB External Description;Acc:AGAP013274]	Metabolism
1	1.168	0.00271	0.02228	AGAP001699	AGAP001699-RA17257	2268		Fatty-acid amide hydrolase 2 [Source:VB External Description;Acc:AGAP001699]	Proteolysis/Digestion
1	1.015	2e-05	0.001458	AGAP008961	AGAP008961-RA7419	16059		maltase [Source:VB External Description;Acc:AGAP008961]	Proteolysis/Digestion
1	0.858	0.00046	0.007313	AGAP011939	AGAP011939-RA12888	26935			Proteolysis/Digestion
1	1.163	4e-05	0.002075	AGAP012399	AGAP012399-RA18250	35357		maltase [Source:VB External Description;Acc:AGAP012399]	Proteolysis/Digestion
1	0.811	0.00065	0.008841	AGAP013146	AGAP013146-RB16571	9099		aminopeptidase (APN5) [Source:VB External Description;Acc:AGAP013146]	Proteolysis/Digestion
1	1.264	0.00253	0.021274	AGAP006385	AGAP006385-RA22276	10600			Proteolysis/Digestion
1	0.94	4e-05	0.002075	AGAP006475	AGAP006475-RA3120	24908		inositol 1,4,5-triphosphate receptor type 1 [Source:VB External Description;Acc:AGAP006475]	Proteolysis/Digestion
1	0.855	3e-05	0.001676	AGAP006904	AGAP006904-RA931	10400		matrix metalloproteinase-14 (membrane-inserted) [Source:VB External Description;Acc:AGAP006904]	Proteolysis/Digestion
1	1.857	3e-05	0.001835	AGAP007684	AGAP007684-RB11075	30891		Tubulointerstitial nephritis antigen [Source:VB External Description;Acc:AGAP007684]	Proteolysis/Digestion
1	1.206	0	0.00081	AGAP000088	AGAP000088-RA12304	31389	CYP4H19	cytochrome P450 [Source:VB Community Annotation;Acc:AGAP000088]	Redox/Stress/Mitochondrial
1	1.19	0.00037	0.006466	AGAP000163	AGAP000163-RA12413	927	GSTMS2	glutathione transferase microsomal [Source:VB Community Annotation;Acc:AGAP000163]	Redox/Stress/Mitochondrial
1	1.093	2e-05	0.001363	AGAP000500	AGAP000500-RB1316	4091	NADPH_P450_red		Redox/Stress/Mitochondrial
1	0.791	0.00055	0.008021	AGAP002416	AGAP002416-RA3972	8170	CYP4K2	cytochrome P450 [Source:VB Community Annotation;Acc:AGAP002416]	Redox/Stress/Mitochondrial
1	2.356	2e-05	0.001659	AGAP002863	AGAP002863-RA4212	7865	COEAE6O	carboxylesterase alpha esterase [Source:VB Community Annotation;Acc:AGAP002863]	Redox/Stress/Mitochondrial
1	1.591	0.00408	0.029616	AGAP002866	AGAP002866-RA11455	18915	CYP6P5	cytochrome P450 [Source:VB Community Annotation;Acc:AGAP002866]	Redox/Stress/Mitochondrial
1	2.312	0	0.000647	AGAP002867	AGAP002867-RA11454	29653	CYP6P4	cytochrome P450 [Source:VB Community Annotation;Acc:AGAP002867]	Redox/Stress/Mitochondrial
1	1.822	0	0.000599	AGAP002869	AGAP002869-RA16102	15871	CYP6P2	cytochrome P450 [Source:VB Community Annotation;Acc:AGAP002869]	Redox/Stress/Mitochondrial
1	1.133	3e-05	0.001819	AGAP004159	AGAP004159-RB16859	18746		malate dehydrogenase (oxaloacetate-decarboxylating)(NADP+) [Source:VB External Description;Acc:AGAP004159]	Redox/Stress/Mitochondrial
1	1.763	0.00043	0.006955	AGAP004383	AGAP004383-RA4905	14507	GSTD10	glutathione S-transferase delta class [Source:VB Community Annotation;Acc:AGAP004383]	Redox/Stress/Mitochondrial
1	1.547	0	0.000599	AGAP005520	AGAP005520-RA20951	11409		cytochrome b-561 [Source:VB External Description;Acc:AGAP005520]	Redox/Stress/Mitochondrial
1	0.889	0.00182	0.016854	AGAP006508	AGAP006508-RA3134	18932		Small calcium-binding mitochondrial carrier protein 3 [Source:VB External Description;Acc:AGAP006508]	Redox/Stress/Mitochondrial
1	1.24	0	0.000797	AGAP008022	AGAP008022-RA7969	14106	CYP12F1	cytochrome P450 (CYP12F1) [Source:VB Community Annotation;Acc:AGAP008022]	Redox/Stress/Mitochondrial
1	2.146	0	0.000454	AGAP008207	AGAP008207-RA13172	226	CYP6Y2	cytochrome P450 [Source:VB Community Annotation;Acc:AGAP008207]	Redox/Stress/Mitochondrial
1	2.883	0	0.000346	AGAP008208	AGAP008208-RA9064	17439	CYP6Y1	cytochrome P450 [Source:VB Community Annotation;Acc:AGAP008208]	Redox/Stress/Mitochondrial
1	1.605	0.00074	0.009509	AGAP008209	AGAP008209-RA18369	43416	CYP6M1	cytochrome P450 [Source:VB Community Annotation;Acc:AGAP008209]	Redox/Stress/Mitochondrial
1	3.295	0	0.000599	AGAP008212	AGAP008212-RA13173	27787	CYP6M2	cytochrome P450 [Source:VB Community Annotation;Acc:AGAP008212]	Redox/Stress/Mitochondrial
1	2.33	0	0.000678	AGAP008213	AGAP008213-RA9069	19841	CYP6M3	cytochrome P450 [Source:VB Community Annotation;Acc:AGAP008213]	Redox/Stress/Mitochondrial
1	1.826	0	0.000599	AGAP008214	AGAP008214-RA13174	10242	CYP6M4	cytochrome P450 [Source:VB Community Annotation;Acc:AGAP008214]	Redox/Stress/Mitochondrial
1	2.137	2e-05	0.00136	AGAP008217	AGAP008217-RA13972	1359	CYP6Z3	cytochrome P450 [Source:VB Community Annotation;Acc:AGAP008217]	Redox/Stress/Mitochondrial
1	3.364	0	0.000454	AGAP008218	AGAP008218-RA13175	13851	CYP6Z2	cytochrome P450 [Source:VB Community Annotation;Acc:AGAP008218]	Redox/Stress/Mitochondrial
1	2.517	0	0.000454	AGAP008219	AGAP008219-RA9070	7779	CYP6Z1	cytochrome P450 [Source:VB Community Annotation;Acc:AGAP008219]	Redox/Stress/Mitochondrial
1	1.14	0.0009	0.010559	AGAP008731	AGAP008731-RA13268	20087		Laccase-like multicopper oxidase 2 [Source:VB External Description;Acc:AGAP008731]	Redox/Stress/Mitochondrial
1	0.803	0.00032	0.005846	AGAP010961	AGAP010961-RA12703	19737	CYP6AK1	cytochrome P450 (CYP6AK1) [Source:VB Community Annotation;Acc:AGAP010961]	Redox/Stress/Mitochondrial
1	0.953	0.00018	0.004311	AGAP011051	AGAP011051-RA8236	5573		aldehyde reductase [Source:VB External Description;Acc:AGAP011051]	Redox/Stress/Mitochondrial
1	0.851	0.00066	0.008883	AGAP011716	AGAP011716-RA19312	9580		Mitochondrial ribosomal protein L53 [Source:VB External Description;Acc:AGAP011716]	Redox/Stress/Mitochondrial
1	1.946	7e-05	0.002499	AGAP012038	AGAP012038-RA8676	10492		glutamate--cysteine ligase regulatory subunit [Source:VB External Description;Acc:AGAP012038]	Redox/Stress/Mitochondrial
1	0.81	3e-05	0.001819	AGAP012291	AGAP012291-RA2175	1012	CYP9J3	cytochrome P450 (CYP9J3) [Source:VB Community Annotation;Acc:AGAP012291]	Redox/Stress/Mitochondrial
1	1.633	0.00013	0.003603	AGAP012296	AGAP012296-RA18229	11511	CYP9J5	cytochrome P450 (CYP9J5) [Source:VB Community Annotation;Acc:AGAP012296]	Redox/Stress/Mitochondrial
1	1.182	1e-05	0.001182	AGAP013128	AGAP013128-RA4214	8719	CYP6AA2	cytochrome P450 [Source:VB Community Annotation;Acc:AGAP013128]	Redox/Stress/Mitochondrial
1	0.841	7e-05	0.002643	AGAP013490	AGAP013490-RA12305	3076	CYP4H24	cytochrome P450 (CYP4H24) [Source:VB Community Annotation;Acc:AGAP013490]	Redox/Stress/Mitochondrial
1	0.815	0.00048	0.007493	AGAP001971	AGAP001971-RA3737	6947		Polyubiquitin-C [Source:VB External Description;Acc:AGAP001971]	Replication/Transcription/Translation
1	1.518	2e-05	0.00136	AGAP006797	AGAP006797-RA3272	6493		double-strand break repair protein MRE11 [Source:VB External Description;Acc:AGAP006797]	Replication/Transcription/Translation
1	0.815	0.00764	0.046739	AGAP007512	AGAP007512-RA11024	456		phosphatidylinositol 4-kinase [Source:VB External Description;Acc:AGAP007512]	Replication/Transcription/Translation
1	1.875	0	0.000599	AGAP007651	AGAP007651-RA15479	31799		growth arrest and DNA-damage-inducible protein [Source:VB External Description;Acc:AGAP007651]	Replication/Transcription/Translation
1	0.837	0.00186	0.017054	AGAP007741	AGAP007741-RA13054	4463		ribonuclease H2 subunit A [Source:VB External Description;Acc:AGAP007741]	Replication/Transcription/Translation
1	1.03	0	0.000856	AGAP009223	AGAP009223-RA22066	33230			Replication/Transcription/Translation
1	1.67	0.0011	0.012053	AGAP009679	AGAP009679-RA10253	2560	mir-305	microRNA mir-305 [Source:VB Community Annotation;Acc:AGAP009679]	Replication/Transcription/Translation
1	0.904	3e-05	0.001816	AGAP010872	AGAP010872-RA8160	9631		ATP-dependent RNA helicase DDX35 [Source:VB External Description;Acc:AGAP010872]	Replication/Transcription/Translation
1	1.176	0.00011	0.003287	AGAP011845	AGAP011845-RA18165	21950		histone H2A [Source:VB External Description;Acc:AGAP011845]	Replication/Transcription/Translation
1	2.034	0	0.000795	AGAP013700	AGAP013700-RA10259	18853	U11	U11 spliceosomal RNA [Source:VB Community Annotation;Acc:AGAP013700]	Replication/Transcription/Translation
1	1.014	8e-05	0.002851	AGAP000717	AGAP000717-RA12306	6087			Transport
1	1.108	3e-05	0.001731	AGAP001281	AGAP001281-RB11368	11814		Potassium inwardly-rectifying channel subfamily J [Source:VB External Description;Acc:AGAP001281]	Transport
1	1.01	5e-05	0.002172	AGAP001283	AGAP001283-RA4027	20173		Potassium inwardly-rectifying channel subfamily J [Source:VB External Description;Acc:AGAP001283]	Transport
1	1.877	0.00034	0.006188	AGAP004251	AGAP004251-RA16921	20574		solute carrier family 20 (sodium-dependent phosphate transporter) [Source:VB External Description;Acc:AGAP004251]	Transport
1	1.089	0.00034	0.006161	AGAP005319	AGAP005319-RA2630	18558			Transport
1	0.833	0.00063	0.008723	AGAP005582	AGAP005582-RA14839	3049		pre-rRNA-processing protein TSR4 [Source:VB External Description;Acc:AGAP005582]	Transport
1	0.976	0.00074	0.009509	AGAP005639	AGAP005639-RA2758	14469	ABCB2		Transport
1	0.814	4e-05	0.00203	AGAP005795	AGAP005795-RA308	28059		sodium-coupled monocarboxylate transporter 1 [Source:VB External Description;Acc:AGAP005795]	Transport
1	0.809	7e-05	0.002674	AGAP005918	AGAP005918-RA10620	4757		solute carrier family 30 (zinc transporter), member 1 [Source:VB External Description;Acc:AGAP005918]	Transport
1	1.015	5e-05	0.002163	AGAP005934	AGAP005934-RA5782	4706		Tumor susceptibility 101 protein [Source:VB External Description;Acc:AGAP005934]	Transport
1	0.909	0.0001	0.003053	AGAP005949	AGAP005949-RA10635	531		2-acylglycerol O-acyltransferase 2 [Source:VB External Description;Acc:AGAP005949]	Transport
1	1.046	2e-05	0.001676	AGAP007055	AGAP007055-RA3377	20988		Sodium-dependent dicarboxylate transporter sdcS [Source:VB External Description;Acc:AGAP007055]	Transport
1	0.826	0.00281	0.022788	AGAP007633	AGAP007633-RB15465	203		solute carrier family 36 (proton-coupled amino acid transporter) [Source:VB External Description;Acc:AGAP007633]	Transport
1	2.788	0	0.000454	AGAP007667	AGAP007667-RA15489	7822		Sugar transporter ERD6-like 4 [Source:VB External Description;Acc:AGAP007667]	Transport
1	1.871	0	0.000647	AGAP008437	AGAP008437-RA9183	28978	ABCC8		Transport
1	1.465	3e-05	0.001755	AGAP009284	AGAP009284-RA18551	23000			Transport
1	0.784	0.00522	0.035417	AGAP009385	AGAP009385-RA9662	15597		cellular retinaldehyde-binding protein [Source:VB External Description;Acc:AGAP009385]	Transport
1	1.457	0	0.000599	AGAP009464	AGAP009464-RA13402	16895			Transport
1	1.26	0.00028	0.005446	AGAP009498	AGAP009498-RA18602	14094		Solute carrier family 17 (anion/sugar transporter), member 5 [Source:VB External Description;Acc:AGAP009498]	Transport
1	1.71	1e-05	0.001072	AGAP009745	AGAP009745-RA13477	7769		Sugar transporter ERD6-like 4 [Source:VB External Description;Acc:AGAP009745]	Transport
1	1.045	3e-05	0.001766	AGAP010043	AGAP010043-RA13595	703			Transport
1	1.584	1e-05	0.001125	AGAP010560	AGAP010560-RA5494	6661		solute carrier family 7 (cationic amino acid transporter, y+ system) [Source:VB External Description;Acc:AGAP010560]	Transport
1	1.255	1e-05	0.001212	AGAP010561	AGAP010561-RA17910	27685			Transport
1	0.816	0.00042	0.006893	AGAP010943	AGAP010943-RA8193	19861			Transport
1	0.966	0.00022	0.004714	AGAP011754	AGAP011754-RA12847	3299		Cu2+-exporting ATPase [Source:VB External Description;Acc:AGAP011754]	Transport
1	1.167	2e-05	0.001449	AGAP012165	AGAP012165-RA8724	587		Alpha-tocopherol transfer protein-like protein [Source:VB External Description;Acc:AGAP012165]	Transport
1	0.817	0.0002	0.004424	AGAP012609	AGAP012609-RA20863	10244			Transport
1	0.972	0.00011	0.003269	AGAP012626	AGAP012626-RA2340	6071			Transport
1	0.913	4e-05	0.00206	AGAP012628	AGAP012628-RA10029	17199			Transport
1	2.125	0	0.000599	AGAP012735	AGAP012735-RA22187	9028			Transport
1	2.01	6e-05	0.002332	AGAP012936	AGAP012936-RA10139	5193			Transport
1	0.888	5e-05	0.002231	AGAP013189	AGAP013189-RA16360	2540	Q17017	Probable fatty acid-binding protein [Source:UniProtKB/Swiss-Prot;Acc:Q17017]	Transport
1	0.842	0.00515	0.035003	AGAP000075	AGAP000075-RA5118	10675		otopetrin [Source:VB External Description;Acc:AGAP000075]	Unknown
1	1.222	0.00078	0.00983	AGAP000281	AGAP000281-RA17656	26171			Unknown
1	1.628	0	0.000454	AGAP001093	AGAP001093-RA1298	39889		fos-like antigen, invertebrate [Source:VB External Description;Acc:AGAP001093]	Unknown
1	1.294	0.0002	0.00445	AGAP001308	AGAP001308-RA11446	20603		coiled-coil domain-containing protein 64 [Source:VB External Description;Acc:AGAP001308]	Unknown
1	1.237	0.00036	0.006356	AGAP001372	AGAP001372-RA11650	695			Unknown
1	1.039	2e-05	0.001438	AGAP001397	AGAP001397-RA11712	12539		zinc metalloproteinase YIL108W [Source:VB External Description;Acc:AGAP001397]	Unknown
1	0.853	2e-05	0.00136	AGAP001488	AGAP001488-RB12046	3361		innexin 2 [Source:VB External Description;Acc:AGAP001488]	Unknown
1	2.255	0	0.000346	AGAP001610	AGAP001610-RA17227	5357			Unknown
1	1.236	8e-05	0.002788	AGAP001889	AGAP001889-RA11132	19560			Unknown
1	1.34	0	0.000599	AGAP002022	AGAP002022-RA11177	15032		Protein maelstrom [Source:VB External Description;Acc:AGAP002022]	Unknown
1	0.863	0.00121	0.012814	AGAP002514	AGAP002514-RA15878	7120			Unknown
1	1.226	5e-05	0.002153	AGAP002615	AGAP002615-RA4065	3716			Unknown
1	0.939	8e-05	0.002788	AGAP002679	AGAP002679-RA4100	28626	GPRNNA6	putative GPCR class a orphan receptor 6 [Source:VB Community Annotation;Acc:AGAP002679]	Unknown
1	0.903	5e-05	0.002231	AGAP003621	AGAP003621-RA4549	20284		Coiled-coil domain-containing protein 25 [Source:VB External Description;Acc:AGAP003621]	Unknown
1	2.029	1e-05	0.000965	AGAP003688	AGAP003688-RA16579	26225		threonine aldolase [Source:VB External Description;Acc:AGAP003688]	Unknown
1	1.456	0.00013	0.003601	AGAP003758	AGAP003758-RA11790	10591			Unknown
1	0.84	1e-05	0.001345	AGAP003903	AGAP003903-RA16714	2327		Required for meiotic nuclear division 1 homolog (S. cerevisiae) [Source:VB External Description;Acc:AGAP003903]	Unknown
1	0.912	0.00042	0.006893	AGAP004112	AGAP004112-RA4749	21223			Unknown
1	0.788	0.00014	0.003643	AGAP004463	AGAP004463-RA7809	28974		ribosomal RNA-processing protein 17 [Source:VB External Description;Acc:AGAP004463]	Unknown
1	0.788	0.00035	0.006238	AGAP004523	AGAP004523-RA13873	23863			Unknown
1	1.121	0.00014	0.00373	AGAP004837	AGAP004837-RA14042	31000			Unknown
1	0.993	0.0016	0.015445	AGAP004935	AGAP004935-RA19563	16122			Unknown
1	0.9	0.0021	0.018669	AGAP005183	AGAP005183-RA2578	167			Unknown
1	1.144	9e-05	0.002967	AGAP005241	AGAP005241-RA19595	13236			Unknown
1	0.836	0.00059	0.008349	AGAP005405	AGAP005405-RA14787	41304		solute carrier family 39 (zinc transporter), member 10 [Source:VB External Description;Acc:AGAP005405]	Unknown
1	1.405	2e-05	0.001377	AGAP005578	AGAP005578-RA2726	30616		anaphase-promoting complex subunit 5 [Source:VB External Description;Acc:AGAP005578]	Unknown
1	1.064	0.00664	0.042091	AGAP005585	AGAP005585-RA14842	1528			Unknown
1	1.314	0.00213	0.018852	AGAP005617	AGAP005617-RA10563	12632			Unknown
1	0.998	4e-05	0.002022	AGAP005710	AGAP005710-RA19641	18947		prominin-like protein [Source:VB External Description;Acc:AGAP005710]	Unknown
1	1.044	0.0001	0.003174	AGAP006045	AGAP006045-RA2928	24982		protein yorkie [Source:VB External Description;Acc:AGAP006045]	Unknown
1	1.509	0	0.000678	AGAP006105	AGAP006105-RA21018	33807			Unknown
1	0.995	0.00031	0.005753	AGAP006217	AGAP006217-RA21026	4913			Unknown
1	1.301	1e-05	0.000922	AGAP006379	AGAP006379-RA10728	13535		ATP-binding cassette sub-family A member 3 [Source:VB External Description;Acc:AGAP006379]	Unknown
1	2.474	1e-05	0.000965	AGAP006380	AGAP006380-RA14118	20436		ATP-binding cassette, subfamily A (ABC1), member 3 [Source:VB External Description;Acc:AGAP006380]	Unknown
1	1.304	0.00722	0.044836	AGAP006442	AGAP006442-RA15097	1690			Unknown
1	1.364	1e-05	0.001072	AGAP006543	AGAP006543-RA15124	39868			Unknown
1	1.013	9e-05	0.00305	AGAP006546	AGAP006546-RA19731	10848			Unknown
1	0.832	4e-05	0.002022	AGAP006653	AGAP006653-RA15150	4226		Protein rogdi [Source:VB External Description;Acc:AGAP006653]	Unknown
1	1.359	0.00016	0.003898	AGAP006987	AGAP006987-RA5899	5117			Unknown
1	1.193	2e-05	0.001576	AGAP007115	AGAP007115-RA10918	15610			Unknown
1	1.3	0	0.000757	AGAP007116	AGAP007116-RA946	14633			Unknown
1	0.946	0.00034	0.006178	AGAP007584	AGAP007584-RA15442	7925			Unknown
1	0.964	0.00125	0.01303	AGAP007650	AGAP007650-RA11061	6635		growth arrest and DNA-damage-inducible protein [Source:VB External Description;Acc:AGAP007650]	Unknown
1	1.161	0	0.000675	AGAP007890	AGAP007890-RA8916	26096		coiled-coil domain-containing protein 130 [Source:VB External Description;Acc:AGAP007890]	Unknown
1	1.074	5e-05	0.002092	AGAP008226	AGAP008226-RA13176	3102			Unknown
1	1.401	2e-05	0.001676	AGAP008244	AGAP008244-RA13184	20863			Unknown
1	1.27	3e-05	0.001699	AGAP008436	AGAP008436-RA9181	1470	ABCC11		Unknown
1	0.937	0.00022	0.004733	AGAP008704	AGAP008704-RA9323	6042		Juvenile hormone-inducible protein [Source:VB External Description;Acc:AGAP008704]	Unknown
1	1.287	0.00027	0.005246	AGAP008860	AGAP008860-RA13984	25662			Unknown
1	0.794	2e-05	0.00148	AGAP008865	AGAP008865-RA2255	5328			Unknown
1	0.886	0.00162	0.015577	AGAP009052	AGAP009052-RA2273	19372		Lipopolysaccharide-induced TNF-alpha factor [Source:VB External Description;Acc:AGAP009052]	Unknown
1	0.838	4e-05	0.001894	AGAP009285	AGAP009285-RA8024	13288			Unknown
1	1.807	2e-05	0.001659	AGAP009387	AGAP009387-RA9664	7898			Unknown
1	0.787	0.00055	0.008021	AGAP009435	AGAP009435-RA9679	42530			Unknown
1	0.786	0.00024	0.004883	AGAP009838	AGAP009838-RA9845	4026		Non-imprinted in Prader-Willi/Angelman syndrome region protein 2-like protein [Source:VB External Description;Acc:AGAP009838]	Unknown
1	1.821	7e-05	0.002578	AGAP009928	AGAP009928-RA13554	26914			Unknown
1	0.877	0.00023	0.004816	AGAP010037	AGAP010037-RA9908	3994			Unknown
1	1.008	0.00048	0.007472	AGAP010446	AGAP010446-RA17864	24005			Unknown
1	1.045	1e-05	0.001113	AGAP010572	AGAP010572-RA6819	3128		protein LTV1 [Source:VB External Description;Acc:AGAP010572]	Unknown
1	1.014	0.00018	0.004221	AGAP010642	AGAP010642-RA22386	20813			Unknown
1	1.788	0.0008	0.009974	AGAP010912	AGAP010912-RA8173	33074			Unknown
1	1.666	0.00084	0.010174	AGAP010914	AGAP010914-RA8176	16836			Unknown
1	0.991	5e-05	0.002212	AGAP011064	AGAP011064-RA2062	32271			Unknown
1	0.867	0.00358	0.027131	AGAP011132	AGAP011132-RA21695	3264		GINS complex subunit 3 [Source:VB External Description;Acc:AGAP011132]	Unknown
1	1.246	0.00049	0.00756	AGAP011164	AGAP011164-RA18051	26133			Unknown
1	1.406	0.00012	0.00344	AGAP011492	AGAP011492-RA18109	11725		Uncharacterized MFS-type transporter C19orf28 [Source:VB External Description;Acc:AGAP011492]	Unknown
1	1.323	0.00022	0.004736	AGAP011659	AGAP011659-RA20461	176			Unknown
1	1.425	0	0.000599	AGAP012017	AGAP012017-RA8670	7829			Unknown
1	1.028	0.0011	0.011998	AGAP012087	AGAP012087-RA18195	30522		7SK snRNA methylphosphate capping enzyme [Source:VB External Description;Acc:AGAP012087]	Unknown
1	0.977	2e-05	0.001659	AGAP012246	AGAP012246-RA2170	15211			Unknown
1	0.819	0.00018	0.004282	AGAP012310	AGAP012310-RA18231	11697			Unknown
1	2.177	1e-05	0.001125	AGAP012443	AGAP012443-RA19492	16185			Unknown
1	1.229	0.00014	0.003645	AGAP012613	AGAP012613-RA2338	9179			Unknown
1	0.828	0.00031	0.00573	AGAP012635	AGAP012635-RA13687	19998			Unknown
1	1.864	2e-05	0.00136	AGAP012674	AGAP012674-RA7513	23114			Unknown
1	1.58	4e-05	0.002084	AGAP012740	AGAP012740-RA248	11387			Unknown
1	1.329	3e-05	0.001836	AGAP012926	AGAP012926-RA260	29505			Unknown
1	0.782	0.00086	0.010398	AGAP013006	AGAP013006-RA11413	20270			Unknown
1	1.059	0.00124	0.01301	AGAP013014	AGAP013014-RA16508	34			Unknown
1	1.609	3e-05	0.001802	AGAP013066	AGAP013066-RA1803	13166			Unknown
1	0.952	0.00039	0.00664	AGAP013124	AGAP013124-RA4961	20377		Juvenile hormone-inducible protein [Source:VB External Description;Acc:AGAP013124]	Unknown
1	0.797	0.00056	0.008056	AGAP013202	AGAP013202-RA16100	10978			Unknown
1	1.228	0.00015	0.003827	AGAP013467	AGAP013467-RA16616	33360			Unknown
1	0.8	0.00026	0.005161	AGAP013500	AGAP013500-RA12399	3119			Unknown
1	0.936	3e-05	0.001819	AGAP013519	AGAP013519-RA20190	40906		U6 snRNA-associated Sm-like protein LSm3 [Source:VB External Description;Acc:AGAP013519]	Unknown
-1	-0.951	0.00115	0.012373	AGAP001192	AGAP001192-RA15522	7726			Cytoskeletal/Structural
-1	-1.479	0.00089	0.010514	AGAP001819	AGAP001819-RA15534	8847			Cytoskeletal/Structural
-1	-1.004	0.00118	0.012656	AGAP003035	AGAP003035-RA4286	19677		AP-3 complex subunit beta [Source:VB External Description;Acc:AGAP003035]	Cytoskeletal/Structural
-1	-1.483	0.00092	0.010703	AGAP006793	AGAP006793-RA10840	31434			Cytoskeletal/Structural
-1	-0.958	0.00022	0.004736	AGAP006795	AGAP006795-RA5873	9954	Aper1	peritrophin 1 [Source:VB Community Annotation;Acc:AGAP006795]	Cytoskeletal/Structural
-1	-0.964	9e-05	0.002902	AGAP006796	AGAP006796-RA5874	27764		peritrophin [Source:VB External Description;Acc:AGAP006796]	Cytoskeletal/Structural
-1	-1.101	0.00389	0.028647	AGAP009470	AGAP009470-RA18594	2727			Cytoskeletal/Structural
-1	-0.805	0.00192	0.017538	AGAP011726	AGAP011726-RA12837	16471			Cytoskeletal/Structural
-1	-1.205	0.00016	0.003944	AGAP012755	AGAP012755-RA13694	8094		ER lumen protein retaining receptor [Source:VB External Description;Acc:AGAP012755]	Cytoskeletal/Structural
-1	-1.042	6e-05	0.002439	AGAP006119	AGAP006119-RA2968	7520			Cytoskeletal/Structural
-1	-0.795	4e-05	0.002025	AGAP000444	AGAP000444-RA5413	10258		cytosolic iron-sulfur protein assembly protein Ciao1 [Source:VB External Description;Acc:AGAP000444]	Diverse
-1	-1.137	0.00018	0.004256	AGAP000634	AGAP000634-RA12284	11154		Regulator of telomere elongation helicase 1 homolog [Source:VB External Description;Acc:AGAP000634]	Diverse
-1	-1.074	7e-05	0.002594	AGAP001056	AGAP001056-RA17582	15376		ubiquitin-conjugating enzyme E2 L3 [Source:VB External Description;Acc:AGAP001056]	Diverse
-1	-1.103	1e-05	0.001072	AGAP001065	AGAP001065-RB17587	10354		glycine hydroxymethyltransferase [Source:VB External Description;Acc:AGAP001065]	Diverse
-1	-1.078	9e-05	0.003024	AGAP001068	AGAP001068-RA1289	12423		ubiquitin-conjugating enzyme E2 H [Source:VB External Description;Acc:AGAP001068]	Diverse
-1	-0.812	0.00031	0.005719	AGAP001102	AGAP001102-RA6087	25401		C-myc promoter-binding protein [Source:VB External Description;Acc:AGAP001102]	Diverse
-1	-0.924	0.00115	0.012373	AGAP001157	AGAP001157-RA1146	21209			Diverse
-1	-1.419	0	0.000599	AGAP001179	AGAP001179-RA17245	1801		nuclear pore complex protein Nup88 [Source:VB External Description;Acc:AGAP001179]	Diverse
-1	-1.113	6e-05	0.002466	AGAP001237	AGAP001237-RA15736	2144		Mediator of RNA polymerase II transcription subunit 29 [Source:VB External Description;Acc:AGAP001237]	Diverse
-1	-0.839	0.00034	0.006102	AGAP001302	AGAP001302-RA11404	28439		RNA polymerase II-associated factor 1 [Source:VB External Description;Acc:AGAP001302]	Diverse
-1	-0.839	2e-05	0.001599	AGAP001347	AGAP001347-RA16248	19988			Diverse
-1	-1.774	0	0.000797	AGAP001352	AGAP001352-RA16251	11680			Diverse
-1	-0.946	4e-05	0.002048	AGAP001357	AGAP001357-RA11612	3754		beta-catenin-like protein 1 [Source:VB External Description;Acc:AGAP001357]	Diverse
-1	-1.151	3e-05	0.001816	AGAP001364	AGAP001364-RA16343	37485		Ubiquitin-fold modifier 1 [Source:VB External Description;Acc:AGAP001364]	Diverse
-1	-0.87	1e-05	0.001182	AGAP001417	AGAP001417-RA16698	2527		Brain protein 44-like protein [Source:VB External Description;Acc:AGAP001417]	Diverse
-1	-0.996	0.00012	0.003536	AGAP001420	AGAP001420-RA4658	20411		2,3-bisphosphoglycerate-dependent phosphoglycerate mutase [Source:VB External Description;Acc:AGAP001420]	Diverse
-1	-1.347	1e-05	0.001278	AGAP001496	AGAP001496-RA12031	5306			Diverse
-1	-1.828	2e-05	0.001442	AGAP001621	AGAP001621-RA12177	16337		proline synthetase co-transcribed homolog [Source:VB External Description;Acc:AGAP001621]	Diverse
-1	-0.943	9e-05	0.00303	AGAP001688	AGAP001688-RA12198	21127		alpha-1,4-N-acetylglucosaminyltransferase EXTL3 [Source:VB External Description;Acc:AGAP001688]	Diverse
-1	-0.963	0.00471	0.032906	AGAP001721	AGAP001721-RA17268	4921		translocon-associated protein subunit alpha [Source:VB External Description;Acc:AGAP001721]	Diverse
-1	-0.964	5e-05	0.002101	AGAP001948	AGAP001948-RA11150	15544		suppressor of fused (Sufu) [Source:VB External Description;Acc:AGAP001948]	Diverse
-1	-1.457	0	0.000459	AGAP002133	AGAP002133-RA3822	28416		tRNA modification GTPase [Source:VB External Description;Acc:AGAP002133]	Diverse
-1	-0.866	0.0001	0.003101	AGAP002269	AGAP002269-RA6079	38532			Diverse
-1	-1.056	4e-05	0.002092	AGAP002320	AGAP002320-RA15779	14402		isochorismatase domain-containing protein [Source:VB External Description;Acc:AGAP002320]	Diverse
-1	-1.531	1e-05	0.001113	AGAP002324	AGAP002324-RA15781	37502		mitochondrial sodium/hydrogen exchanger NHA2 [Source:VB External Description;Acc:AGAP002324]	Diverse
-1	-1.135	0.00018	0.004282	AGAP002393	AGAP002393-RA516	25560		solute carrier family 35 (GDP-fucose transporter), member C1 [Source:VB External Description;Acc:AGAP002393]	Diverse
-1	-0.908	5e-05	0.002241	AGAP002477	AGAP002477-RA16955	1787		single-stranded DNA-binding protein, mitochondrial [Source:VB External Description;Acc:AGAP002477]	Diverse
-1	-1.094	0.00243	0.020579	AGAP002493	AGAP002493-RA12238	40480			Diverse
-1	-0.838	6e-05	0.002466	AGAP002841	AGAP002841-RA16069	35037		pyridoxal phosphate phosphatase PHOSPHO2 [Source:VB External Description;Acc:AGAP002841]	Diverse
-1	-1.073	0.00077	0.009705	AGAP002906	AGAP002906-RA11473	2585		Uncharacterized aarF domain-containing protein kinase 4 [Source:VB External Description;Acc:AGAP002906]	Diverse
-1	-0.821	0.00276	0.02258	AGAP003030	AGAP003030-RA11526	36745		pyruvate dehydrogenase E1 component subunit alpha [Source:VB External Description;Acc:AGAP003030]	Diverse
-1	-0.822	0.00045	0.007143	AGAP003036	AGAP003036-RA16215	29170		histone deacetylase complex subunit SAP18 [Source:VB External Description;Acc:AGAP003036]	Diverse
-1	-1.02	0.008	0.048148	AGAP003091	AGAP003091-RA11548	11307		Sterol carrier protein 2 variant 2 [Source:VB External Description;Acc:AGAP003091]	Diverse
-1	-1.132	0.00022	0.004731	AGAP003142	AGAP003142-RA6226	9091		sulfide:quinone oxidoreductase [Source:VB External Description;Acc:AGAP003142]	Diverse
-1	-1.254	0.0001	0.003122	AGAP003313	AGAP003313-RA11619	37272		THAP domain-containing protein 4 [Source:VB External Description;Acc:AGAP003313]	Diverse
-1	-2.02	5e-05	0.002199	AGAP003499	AGAP003499-RA11674	12013			Diverse
-1	-0.78	0.00479	0.033238	AGAP003557	AGAP003557-RA16495	14774			Diverse
-1	-1.172	1e-05	0.001232	AGAP003561	AGAP003561-RA20067	2486			Diverse
-1	-0.796	0.00039	0.006593	AGAP003580	AGAP003580-RA11730	27436			Diverse
-1	-2.361	1e-05	0.001072	AGAP003602	AGAP003602-RB13840	6588		Methyltransferase-like protein 9 [Source:VB External Description;Acc:AGAP003602]	Diverse
-1	-1.076	3e-05	0.001755	AGAP003704	AGAP003704-RA6341	27300		oxygen-dependent protoporphyrinogen oxidase [Source:VB External Description;Acc:AGAP003704]	Diverse
-1	-0.916	0.00013	0.003598	AGAP003928	AGAP003928-RA4675	22412		alpha-1,3-glucosyltransferase [Source:VB External Description;Acc:AGAP003928]	Diverse
-1	-0.794	0.0005	0.007611	AGAP003967	AGAP003967-RA121	40148		DNA-dependent protein kinase catalytic subunit [Source:VB External Description;Acc:AGAP003967]	Diverse
-1	-0.854	0.00133	0.013655	AGAP003968	AGAP003968-RA6392	19346		UMP-CMP kinase [Source:VB External Description;Acc:AGAP003968]	Diverse
-1	-1.704	0	0.000701	AGAP003999	AGAP003999-RA11877	18116			Diverse
-1	-1.118	0.00014	0.003639	AGAP004205	AGAP004205-RA16877	13280		N-sulfoglucosamine sulfohydrolase [Source:VB External Description;Acc:AGAP004205]	Diverse
-1	-0.851	0.00201	0.018128	AGAP004236	AGAP004236-RA19162	19023			Diverse
-1	-1.655	5e-05	0.002092	AGAP004271	AGAP004271-RA16926	11532		phospholipase/carboxylesterase [Source:VB External Description;Acc:AGAP004271]	Diverse
-1	-1.604	0	0.000599	AGAP004284	AGAP004284-RA4864	28443		tubulin--tyrosine ligase-like protein 12 [Source:VB External Description;Acc:AGAP004284]	Diverse
-1	-0.796	0.00073	0.009436	AGAP004329	AGAP004329-RA16959	2499			Diverse
-1	-0.857	2e-05	0.001599	AGAP004425	AGAP004425-RA17022	33065		Dephospho-CoA kinase domain-containing protein [Source:VB External Description;Acc:AGAP004425]	Diverse
-1	-0.958	0.00037	0.006421	AGAP004586	AGAP004586-RB17141	2071		ADP-ribosylation factor related protein 1 [Source:VB External Description;Acc:AGAP004586]	Diverse
-1	-0.921	0.00056	0.008056	AGAP004609	AGAP004609-RA12141	34270		protein kinase C substrate 80K-H [Source:VB External Description;Acc:AGAP004609]	Diverse
-1	-1.006	2e-05	0.001659	AGAP004623	AGAP004623-RA17171	20539		anaphase-promoting complex subunit 6 [Source:VB External Description;Acc:AGAP004623]	Diverse
-1	-1.619	0.00015	0.003801	AGAP004793	AGAP004793-RB19555	400		ornithine--oxo-acid transaminase [Source:VB External Description;Acc:AGAP004793]	Diverse
-1	-1.559	0	0.000684	AGAP004864	AGAP004864-RA10313	34941			Diverse
-1	-0.971	0.0001	0.003105	AGAP004906	AGAP004906-RA814	15569			Diverse
-1	-1.471	0.00037	0.006478	AGAP004954	AGAP004954-RA14560	1957		rhythmically expressed gene 2 protein [Source:VB External Description;Acc:AGAP004954]	Diverse
-1	-1.474	5e-05	0.002127	AGAP004992	AGAP004992-RA14573	5253		microsomal prostaglandin-E synthase 2 [Source:VB External Description;Acc:AGAP004992]	Diverse
-1	-0.904	0.00035	0.006196	AGAP005049	AGAP005049-RA19577	856		coiled-coil domain-containing protein 53 [Source:VB External Description;Acc:AGAP005049]	Diverse
-1	-1.269	0	0.000599	AGAP005056	AGAP005056-RA10384	9361		cyclin-related protein FAM58A [Source:VB External Description;Acc:AGAP005056]	Diverse
-1	-1.162	1e-05	0.001182	AGAP005102	AGAP005102-RA32880	1220	APG7B	autophagy related gene [Source:VB Community Annotation;Acc:AGAP005102]	Diverse
-1	-0.901	0.0008	0.009943	AGAP005123	AGAP005123-RA5674	2852		nucleoside-diphosphate kinase [Source:VB External Description;Acc:AGAP005123]	Diverse
-1	-0.817	0.00794	0.047853	AGAP005170	AGAP005170-RA14684	30193			Diverse
-1	-1.033	0	0.000794	AGAP005267	AGAP005267-RA14731	14264		ADP-ribosylation factor-like protein 2 [Source:VB External Description;Acc:AGAP005267]	Diverse
-1	-1.337	5e-05	0.002092	AGAP005282	AGAP005282-RA14735	39902		guanine deaminase [Source:VB External Description;Acc:AGAP005282]	Diverse
-1	-0.837	0.0002	0.004424	AGAP005643	AGAP005643-RA14871	9741		E3 ubiquitin-protein ligase RFWD3 [Source:VB External Description;Acc:AGAP005643]	Diverse
-1	-0.862	8e-05	0.002695	AGAP005723	AGAP005723-RA10574	7142		adenine phosphoribosyltransferase [Source:VB External Description;Acc:AGAP005723]	Diverse
-1	-1.208	1e-05	0.000965	AGAP005738	AGAP005738-RA10575	10348		TBC1 domain family member 13 [Source:VB External Description;Acc:AGAP005738]	Diverse
-1	-0.819	4e-05	0.002022	AGAP005851	AGAP005851-RA10609	35085		cyclin-dependent kinase 10 [Source:VB External Description;Acc:AGAP005851]	Diverse
-1	-1.055	7e-05	0.002499	AGAP005853	AGAP005853-RA10610	30871		four way stop [Source:VB External Description;Acc:AGAP005853]	Diverse
-1	-3.078	8e-05	0.002823	AGAP006187	AGAP006187-RA10687	2624		protein G12 [Source:VB External Description;Acc:AGAP006187]	Diverse
-1	-1.45	0.00015	0.003874	AGAP006327	AGAP006327-RA10720	25299	LRIM6	leucine-rich immune protein (Short) [Source:VB Community Annotation;Acc:AGAP006327]	Diverse
-1	-1.068	5e-05	0.002092	AGAP006438	AGAP006438-RA15094	15646		ribosomal biogenesis protein LAS1 [Source:VB External Description;Acc:AGAP006438]	Diverse
-1	-1.273	1e-05	0.000965	AGAP006740	AGAP006740-RA15171	15334		dolichyl-phosphate mannosyltransferase polypeptide 2, regulatory subunit [Source:VB External Description;Acc:AGAP006740]	Diverse
-1	-1.389	2e-05	0.001606	AGAP006821	AGAP006821-RA5879	13761		acetyl-CoA acyltransferase 2 [Source:VB External Description;Acc:AGAP006821]	Diverse
-1	-0.998	0.00011	0.003233	AGAP006929	AGAP006929-RA10865	31687			Diverse
-1	-0.79	0.00097	0.011133	AGAP007120	AGAP007120-RA15283	28092		nucleoside-diphosphate kinase [Source:VB External Description;Acc:AGAP007120]	Diverse
-1	-0.844	0.0065	0.041408	AGAP007445	AGAP007445-RA10997	5147			Diverse
-1	-0.815	0.00563	0.037414	AGAP007482	AGAP007482-RA15406	9047			Diverse
-1	-0.937	5e-05	0.002113	AGAP007577	AGAP007577-RA5949	26737		Histidine triad nucleotide binding protein 3 [Source:VB External Description;Acc:AGAP007577]	Diverse
-1	-0.859	0.00026	0.005201	AGAP007702	AGAP007702-RA11084	3882		Histidine triad nucleotide binding protein 1 [Source:VB External Description;Acc:AGAP007702]	Diverse
-1	-0.842	0.00028	0.005364	AGAP007793	AGAP007793-RA13074	12361		Regucalcin protein [Source:VB External Description;Acc:AGAP007793]	Diverse
-1	-1.011	1e-05	0.001072	AGAP008094	AGAP008094-RA6948	23030		Gamma-secretase subunit PEN-2 [Source:VB External Description;Acc:AGAP008094]	Diverse
-1	-0.799	0.00063	0.008723	AGAP008150	AGAP008150-RA20589	18423		Metaxin-2 [Source:VB External Description;Acc:AGAP008150]	Diverse
-1	-1.175	0.00212	0.018769	AGAP008225	AGAP008225-RA9074	27372		trehalose 6-phosphate phosphatase [Source:VB External Description;Acc:AGAP008225]	Diverse
-1	-1.01	0.00357	0.02708	AGAP008260	AGAP008260-RA7980	27789			Diverse
-1	-0.982	4e-05	0.002092	AGAP008272	AGAP008272-RA9101	12015		secretion-regulating guanine nucleotide exchange factor [Source:VB External Description;Acc:AGAP008272]	Diverse
-1	-0.832	0.00163	0.015634	AGAP008636	AGAP008636-RA13249	8764		Pigeon protein [Source:VB External Description;Acc:AGAP008636]	Diverse
-1	-0.996	4e-05	0.002033	AGAP008647	AGAP008647-RA7993	9715		Tetraspanin 29fb [Source:VB External Description;Acc:AGAP008647]	Diverse
-1	-1.263	0.0002	0.004424	AGAP008693	AGAP008693-RA18449	43062		Leptin receptor overlapping transcript-like 1 [Source:VB External Description;Acc:AGAP008693]	Diverse
-1	-0.97	6e-05	0.002415	AGAP008857	AGAP008857-RA20665	12876		COP9 signalosome complex subunit 8 [Source:VB External Description;Acc:AGAP008857]	Diverse
-1	-1.471	2e-05	0.001377	AGAP008869	AGAP008869-RA9391	17619		chromosome transmission fidelity protein 18 [Source:VB External Description;Acc:AGAP008869]	Diverse
-1	-1.083	1e-05	0.001073	AGAP009010	AGAP009010-RA9461	1301			Diverse
-1	-0.931	6e-05	0.002285	AGAP009161	AGAP009161-RA13339	24539		deoxyribose-phosphate aldolase [Source:VB External Description;Acc:AGAP009161]	Diverse
-1	-1.534	0	0.000599	AGAP009199	AGAP009199-RA9569	20340		palmitoyltransferase ZDHHC24 [Source:VB External Description;Acc:AGAP009199]	Diverse
-1	-1.286	0.00023	0.004779	AGAP009296	AGAP009296-RA13368	987		splicing factor 45 [Source:VB External Description;Acc:AGAP009296]	Diverse
-1	-0.787	0.00013	0.003638	AGAP009349	AGAP009349-RA13375	24181			Diverse
-1	-1.287	0	0.000599	AGAP009458	AGAP009458-RA13399	35956			Diverse
-1	-1.116	0.0002	0.00449	AGAP009532	AGAP009532-RA9717	18463		histidine protein methyltransferase 1 homolog [Source:VB External Description;Acc:AGAP009532]	Diverse
-1	-1.078	0.00056	0.00804	AGAP009551	AGAP009551-RA13418	3719		sulfotransferase (Sult) [Source:VB External Description;Acc:AGAP009551]	Diverse
-1	-1.064	1e-05	0.001152	AGAP009659	AGAP009659-RA9780	17444			Diverse
-1	-0.898	0.00121	0.012817	AGAP009811	AGAP009811-RA9835	6734		Cdk5rap3 [Source:VB External Description;Acc:AGAP009811]	Diverse
-1	-0.816	0.0001	0.003101	AGAP009834	AGAP009834-RA9840	2474		COP9 signalosome subunit 4 [Source:VB External Description;Acc:AGAP009834]	Diverse
-1	-0.831	0.00011	0.003336	AGAP009939	AGAP009939-RA9873	4610			Diverse
-1	-1.31	1e-05	0.001212	AGAP009971	AGAP009971-RA13569	39576		Elongation factor 4 1 [Source:VB External Description;Acc:AGAP009971]	Diverse
-1	-2.395	0	0.000599	AGAP010056	AGAP010056-RA20833	13370		hexosaminidase [Source:VB External Description;Acc:AGAP010056]	Diverse
-1	-1.18	0.00071	0.009307	AGAP010220	AGAP010220-RA13670	15301		proliferating cell nuclear antigen [Source:VB External Description;Acc:AGAP010220]	Diverse
-1	-1.043	0.00076	0.009646	AGAP010225	AGAP010225-RA14176	5275		ER lumen protein retaining receptor [Source:VB External Description;Acc:AGAP010225]	Diverse
-1	-0.785	0.00036	0.006323	AGAP010312	AGAP010312-RA17769	7084		keren [Source:VB External Description;Acc:AGAP010312]	Diverse
-1	-0.788	0.00069	0.009206	AGAP010318	AGAP010318-RA6785	1069		guanine nucleotide-binding protein subunit beta-5 [Source:VB External Description;Acc:AGAP010318]	Diverse
-1	-1.449	0	0.000678	AGAP010320	AGAP010320-RA1324	20557			Diverse
-1	-0.847	0.00043	0.006893	AGAP010360	AGAP010360-RA19241	43320			Diverse
-1	-0.973	0.00161	0.015534	AGAP010386	AGAP010386-RA19247	28652		Translocating chain-associated membrane protein 2 [Source:VB External Description;Acc:AGAP010386]	Diverse
-1	-1.321	1e-05	0.001103	AGAP010458	AGAP010458-RA6808	4497		Ninjurin 1 [Source:VB External Description;Acc:AGAP010458]	Diverse
-1	-1.005	2e-05	0.001499	AGAP010488	AGAP010488-RA17884	7718		ubiquinone biosynthesis methyltransferase [Source:VB External Description;Acc:AGAP010488]	Diverse
-1	-1.01	0.00022	0.004733	AGAP010497	AGAP010497-RA17890	37587		peroxisomal biogenesis factor 12 [Source:VB External Description;Acc:AGAP010497]	Diverse
-1	-0.91	0.00092	0.010725	AGAP010514	AGAP010514-RA12590	14337		activator of 90 kDa heat shock protein ATPase [Source:VB External Description;Acc:AGAP010514]	Diverse
-1	-0.85	6e-05	0.002308	AGAP010544	AGAP010544-RA5492	23585		cell cycle arrest protein BUB3 [Source:VB External Description;Acc:AGAP010544]	Diverse
-1	-0.835	8e-05	0.002786	AGAP010714	AGAP010714-RA8095	3019		very-long-chain enoyl-CoA reductase [Source:VB External Description;Acc:AGAP010714]	Diverse
-1	-1.062	4e-05	0.002008	AGAP010716	AGAP010716-RA6832	12293		HIG1 hypoxia inducible domain family, member 1B [Source:VB External Description;Acc:AGAP010716]	Diverse
-1	-0.814	0.0001	0.003182	AGAP010728	AGAP010728-RA17960	26658			Diverse
-1	-1.054	0.00063	0.008692	AGAP010807	AGAP010807-RA6838	39903		tRNA pseudouridine38/39 synthase [Source:VB External Description;Acc:AGAP010807]	Diverse
-1	-1.012	0.00071	0.009293	AGAP010877	AGAP010877-RA8163	10324		sulfite oxidase [Source:VB External Description;Acc:AGAP010877]	Diverse
-1	-1.526	2e-05	0.001621	AGAP011061	AGAP011061-RA8243	23674		phosphotriesterase-related protein [Source:VB External Description;Acc:AGAP011061]	Diverse
-1	-0.957	0.0002	0.004492	AGAP011251	AGAP011251-RA18071	537		ubiquitin-like protein 5 [Source:VB External Description;Acc:AGAP011251]	Diverse
-1	-1.06	0.00028	0.005364	AGAP011406	AGAP011406-RA12766	31505			Diverse
-1	-1.4	1e-05	0.000986	AGAP011418	AGAP011418-RA20439	17720			Diverse
-1	-0.985	0.00021	0.004564	AGAP011497	AGAP011497-RA8430	32052		Vacuolar protein sorting protein 25 [Source:VB External Description;Acc:AGAP011497]	Diverse
-1	-1.293	0	0.000599	AGAP011531	AGAP011531-RA8454	14934		Selenium-binding protein 2 [Source:VB External Description;Acc:AGAP011531]	Diverse
-1	-1.39	0.0002	0.004492	AGAP011657	AGAP011657-RA18133	941			Diverse
-1	-0.806	2e-05	0.001671	AGAP011816	AGAP011816-RA18160	20472			Diverse
-1	-0.834	0.00071	0.009327	AGAP011834	AGAP011834-RA12863	17063		mitochondrial trans-2-enoyl-CoA reductase [Source:VB External Description;Acc:AGAP011834]	Diverse
-1	-1.223	1e-05	0.001344	AGAP011858	AGAP011858-RA7258	23865		Zinc finger HIT domain-containing protein 3 [Source:VB External Description;Acc:AGAP011858]	Diverse
-1	-1.598	1e-05	0.001232	AGAP012080	AGAP012080-RA12928	40674		Trafficking protein particle complex 5 [Source:VB External Description;Acc:AGAP012080]	Diverse
-1	-0.849	4e-05	0.002008	AGAP012096	AGAP012096-RA8695	7744		phenylalanyl-tRNA synthetase alpha chain [Source:VB External Description;Acc:AGAP012096]	Diverse
-1	-1.158	0	0.000599	AGAP012104	AGAP012104-RA12936	1582		(Dimethylallyl)adenosine tRNA methylthiotransferase MiaB [Source:VB External Description;Acc:AGAP012104]	Diverse
-1	-1.39	1e-05	0.001182	AGAP012177	AGAP012177-RA18212	5347		Aveugle [Source:VB External Description;Acc:AGAP012177]	Diverse
-1	-1.299	3e-05	0.001819	AGAP012425	AGAP012425-RA13029	19914			Diverse
-1	-0.994	1e-05	0.001345	AGAP012439	AGAP012439-RA7098	13206			Diverse
-1	-1.585	5e-05	0.002274	AGAP012453	AGAP012453-RA18890	25054		hexosaminidase [Source:VB External Description;Acc:AGAP012453]	Diverse
-1	-1.38	0	0.000647	AGAP012464	AGAP012464-RA7107	8647		natural resistance-associated macrophage protein [Source:VB External Description;Acc:AGAP012464]	Diverse
-1	-2.223	2e-05	0.001676	AGAP012469	AGAP012469-RA7108	22081			Diverse
-1	-0.81	4e-05	0.002054	AGAP012525	AGAP012525-RA18936	34776		Guanine nucleotide-binding protein G(I)/G(S)/G(T) subunit beta-2 [Source:VB External Description;Acc:AGAP012525]	Diverse
-1	-1.576	0.00023	0.004819	AGAP012560	AGAP012560-RA22168	7482		Histone H2B.1/H2B.2 [Source:VB External Description;Acc:AGAP012560]	Diverse
-1	-1.221	0	0.000599	AGAP012763	AGAP012763-RA14286	3519		Cyclin-related protein FAM58A [Source:VB External Description;Acc:AGAP012763]	Diverse
-1	-0.809	0.00021	0.00453	AGAP012835	AGAP012835-RA10110	8419			Diverse
-1	-1.131	0.00041	0.006835	AGAP012883	AGAP012883-RA10126	9160		Acyl-protein thioesterase 1,2 [Source:VB External Description;Acc:AGAP012883]	Diverse
-1	-0.797	0.00057	0.008146	AGAP012890	AGAP012890-RA20884	2436			Diverse
-1	-1.651	0	0.000684	AGAP012893	AGAP012893-RA19028	30214			Diverse
-1	-0.811	0.00016	0.004063	AGAP012984	AGAP012984-RA15552	14150		Protease m1 zinc metalloprotease [Source:VB External Description;Acc:AGAP012984]	Diverse
-1	-1.007	3e-05	0.001731	AGAP013395	AGAP013395-RA15774	4172			Diverse
-1	-0.97	0.00059	0.008302	AGAP000603	AGAP000603-RA42990	480			Immunity
-1	-0.824	0.00301	0.024066	AGAP002847	AGAP002847-RA35766	2683		Niemann-Pick Type C-2 [Source:VB External Description;Acc:AGAP002847]	Immunity
-1	-2.283	0.00084	0.010193	AGAP002851	AGAP002851-RA19993	2520		Niemann-Pick C2 protein [Source:VB External Description;Acc:AGAP002851]	Immunity
-1	-2.405	0	0.000617	AGAP002852	AGAP002852-RA23138	1287			Immunity
-1	-1.641	3e-05	0.001704	AGAP004632	AGAP004632-RA42172	633	DEF2	defensin anti-microbial peptide [Source:VB Community Annotation;Acc:AGAP004632]	Immunity
-1	-1.195	0.0038	0.028213	AGAP004674	AGAP004674-RA26868	555		Phenoloxidase inhibitor protein [Source:VB External Description;Acc:AGAP004674]	Immunity
-1	-1.246	2e-05	0.001377	AGAP004806	AGAP004806-RA25844	33	GALE6	galectin (GALE6) [Source:VB Community Annotation;Acc:AGAP004806]	Immunity
-1	-0.822	0.00039	0.006607	AGAP004807	AGAP004807-RA41070	1673	GALE7	galectin (GALE7) [Source:VB Community Annotation;Acc:AGAP004807]	Immunity
-1	-1.822	7e-05	0.002601	AGAP004810	AGAP004810-RA33372	710	CTL3	C-type lectin (CTL) [Source:VB Community Annotation;Acc:AGAP004810]	Immunity
-1	-1.125	4e-05	0.002028	AGAP004845	AGAP004845-RB37778	125		scavenger receptor class B member [Source:VB External Description;Acc:AGAP004845]	Immunity
-1	-0.8	5e-05	0.002163	AGAP005234	AGAP005234-RA37349	288	CUSOD2	copper-zinc (Cu-Zn) superoxide dismutase [Source:VB Community Annotation;Acc:AGAP005234]	Immunity
-1	-1.473	0.00014	0.003638	AGAP005334	AGAP005334-RA37180	146	CTLMA2	C-Type Lectin (CTL) - mannose binding. [Source:VB Community Annotation;Acc:AGAP005334]	Immunity
-1	-1.346	0.00035	0.006287	AGAP005335	AGAP005335-RA30759	330	CTL4	C-type lectin (CTL) [Source:VB Community Annotation;Acc:AGAP005335]	Immunity
-1	-1.27	0.00131	0.013533	AGAP006343	AGAP006343-RA34589	1434	PGRPS2	peptidoglycan recognition protein (short) [Source:VB Community Annotation;Acc:AGAP006343]	Immunity
-1	-2.849	0.00078	0.009765	AGAP007347	AGAP007347-RA42348	2604	LYSC1	C-Type Lysozyme. [Source:VB Community Annotation;Acc:AGAP007347]	Immunity
-1	-1.162	0.00025	0.005062	AGAP008179	AGAP008179-RA24560	188	SCRBQ3	Class B Scavenger Receptor (CD36 domain). [Source:VB Community Annotation;Acc:AGAP008179]	Immunity
-1	-0.918	0.00085	0.010236	AGAP010133	AGAP010133-RA39099	755	SCRBQ2	Class B Scavenger Receptor (CD36 domain). [Source:VB Community Annotation;Acc:AGAP010133]	Immunity
-1	-1.053	6e-05	0.002285	AGAP010517	AGAP010517-RA38179	1413	MnSOD1	manganese-iron (Mn-Fe) superoxide dismutase [Source:VB Community Annotation;Acc:AGAP010517]	Immunity
-1	-0.927	0.00012	0.003376	AGAP005848	AGAP005848-RA22569	3350		ficolin A [Source:VB External Description;Acc:AGAP005848]	Immunity
-1	-1.124	1e-05	0.001009	AGAP000053	AGAP000053-RA17712	32784		mannose-6-phosphate isomerase [Source:VB External Description;Acc:AGAP000053]	Metabolism
-1	-0.894	0.00028	0.005364	AGAP000118	AGAP000118-RA17499	23200		ubiquinone biosynthesis monooxygenase Coq7 [Source:VB External Description;Acc:AGAP000118]	Metabolism
-1	-1.228	9e-05	0.002928	AGAP000416	AGAP000416-RA12467	20329		hydroxyacylglutathione hydrolase [Source:VB External Description;Acc:AGAP000416]	Metabolism
-1	-0.826	0.00034	0.006193	AGAP000591	AGAP000591-RA5099	9886		decaprenyl-diphosphate synthase subunit 1 [Source:VB External Description;Acc:AGAP000591]	Metabolism
-1	-1.23	0.00345	0.02659	AGAP000973	AGAP000973-RA1269	11477		neutral ceramidase [Source:VB External Description;Acc:AGAP000973]	Metabolism
-1	-1.011	0.00031	0.005762	AGAP001200	AGAP001200-RA15576	1317		glycogen debranching enzyme [Source:VB External Description;Acc:AGAP001200]	Metabolism
-1	-1.058	8e-05	0.002823	AGAP001724	AGAP001724-RA5047	6760		sphinganine-1-phosphate aldolase [Source:VB External Description;Acc:AGAP001724]	Metabolism
-1	-0.92	0.00036	0.006356	AGAP002016	AGAP002016-RA15622	1087		iron/zinc purple acid phosphatase-like protein precursor [Source:VB External Description;Acc:AGAP002016]	Metabolism
-1	-1.709	3e-05	0.001819	AGAP002227	AGAP002227-RA11263	21157		pyridoxamine 5'-phosphate oxidase [Source:VB External Description;Acc:AGAP002227]	Metabolism
-1	-1.243	0.00016	0.003991	AGAP002353	AGAP002353-RA15810	1141		lipase 3 [Source:VB External Description;Acc:AGAP002353]	Metabolism
-1	-1.237	0.00021	0.004599	AGAP002383	AGAP002383-RA15838	41677		methionyl-tRNA synthetase [Source:VB External Description;Acc:AGAP002383]	Metabolism
-1	-0.815	0.00365	0.027448	AGAP003350	AGAP003350-RA6252	8381		phosphoenolpyruvate carboxykinase (GTP) [Source:VB External Description;Acc:AGAP003350]	Metabolism
-1	-0.824	0.00014	0.00373	AGAP003414	AGAP003414-RB16417	18173		3-hydroxyacyl-CoA dehydrogenase / 3-hydroxy-2-methylbutyryl-CoA dehydrogenase [Source:VB External Description;Acc:AGAP003414]	Metabolism
-1	-1.138	4e-05	0.002001	AGAP003483	AGAP003483-RA11672	16995			Metabolism
-1	-1.134	0	0.000701	AGAP004094	AGAP004094-RA16794	23621		Sterol carrier protein-2 [Source:VB External Description;Acc:AGAP004094]	Metabolism
-1	-1.622	1e-05	0.000887	AGAP004097	AGAP004097-RA11901	38430		3-hydroxyisobutyryl-CoA hydrolase [Source:VB External Description;Acc:AGAP004097]	Metabolism
-1	-0.848	8e-05	0.002674	AGAP004598	AGAP004598-RA6567	5110		phosphoserine aminotransferase [Source:VB External Description;Acc:AGAP004598]	Metabolism
-1	-1.655	1e-05	0.001304	AGAP004655	AGAP004655-RA17201	7377			Metabolism
-1	-1.003	2e-05	0.001458	AGAP004742	AGAP004742-RB14419	5587		pyruvate carboxylase [Source:VB External Description;Acc:AGAP004742]	Metabolism
-1	-0.896	0.00069	0.009206	AGAP004957	AGAP004957-RA14562	35230		origin recognition complex subunit 1 [Source:VB External Description;Acc:AGAP004957]	Metabolism
-1	-1.508	8e-05	0.002674	AGAP005012	AGAP005012-RA2537	3547		galactokinase [Source:VB External Description;Acc:AGAP005012]	Metabolism
-1	-0.917	4e-05	0.002001	AGAP005215	AGAP005215-RA7576	5071		O-sialoglycoprotein endopeptidase [Source:VB External Description;Acc:AGAP005215]	Metabolism
-1	-1.296	2e-05	0.001671	AGAP005342	AGAP005342-RA10478	23765		malate synthase [Source:VB External Description;Acc:AGAP005342]	Metabolism
-1	-0.818	0.0007	0.00924	AGAP005917	AGAP005917-RA2871	20763		ATP-dependent DNA helicase Q4 [Source:VB External Description;Acc:AGAP005917]	Metabolism
-1	-1.181	3e-05	0.001854	AGAP006417	AGAP006417-RA3093	2069		Venom allergen [Source:VB External Description;Acc:AGAP006417]	Metabolism
-1	-1.384	0.00017	0.004106	AGAP006576	AGAP006576-RA15132	426		malate/L-lactate dehydrogenase [Source:VB External Description;Acc:AGAP006576]	Metabolism
-1	-0.893	0.00353	0.026901	AGAP006670	AGAP006670-RA10810	5993		gamma-glutamyl hydrolase [Source:VB External Description;Acc:AGAP006670]	Metabolism
-1	-0.791	0.00045	0.007199	AGAP006778	AGAP006778-RA3268	18147		glycerol kinase [Source:VB External Description;Acc:AGAP006778]	Metabolism
-1	-0.857	0.00037	0.006448	AGAP007421	AGAP007421-RA15389	16017		Similar to mandelate racemase/muconate lactonizing protein [Source:VB External Description;Acc:AGAP007421]	Metabolism
-1	-1.809	0	0.000454	AGAP007479	AGAP007479-RA3556	1257		methylenetetrahydrofolate reductase (NADPH) [Source:VB External Description;Acc:AGAP007479]	Metabolism
-1	-1.625	1e-05	0.001285	AGAP007958	AGAP007958-RA18333	4335		acyl-CoA oxidase [Source:VB External Description;Acc:AGAP007958]	Metabolism
-1	-1.042	0.0001	0.003105	AGAP008092	AGAP008092-RA19362	19501		GDP-L-fucose synthase [Source:VB External Description;Acc:AGAP008092]	Metabolism
-1	-0.822	0.00016	0.004071	AGAP008122	AGAP008122-RA18354	10449		U6 snRNA-associated Sm-like protein LSm7 [Source:VB External Description;Acc:AGAP008122]	Metabolism
-1	-0.794	0.00083	0.01017	AGAP008158	AGAP008158-RA2211	761		dCMP deaminase [Source:VB External Description;Acc:AGAP008158]	Metabolism
-1	-0.812	0.00017	0.004071	AGAP008336	AGAP008336-RA7352	35240		protein phosphatase methylesterase 1 [Source:VB External Description;Acc:AGAP008336]	Metabolism
-1	-1.41	0.00027	0.00535	AGAP008501	AGAP008501-RA6968	8752		glutaryl-CoA dehydrogenase [Source:VB External Description;Acc:AGAP008501]	Metabolism
-1	-2.032	0.00106	0.011748	AGAP008584	AGAP008584-RA13242	36191		lysosomal alpha-mannosidase [Source:VB External Description;Acc:AGAP008584]	Metabolism
-1	-0.898	0.00059	0.008302	AGAP008822	AGAP008822-RA6982	2656		FK506-binding protein 14 [Source:VB External Description;Acc:AGAP008822]	Metabolism
-1	-1.05	0.00015	0.00375	AGAP009612	AGAP009612-RA9757	16673		glyoxylate/hydroxypyruvate reductase [Source:VB External Description;Acc:AGAP009612]	Metabolism
-1	-1.256	0.00198	0.017895	AGAP010159	AGAP010159-RA13628	13805		dUTP pyrophosphatase [Source:VB External Description;Acc:AGAP010159]	Metabolism
-1	-0.89	0.00037	0.006471	AGAP010246	AGAP010246-RA18813	31555		Valacyclovir hydrolase [Source:VB External Description;Acc:AGAP010246]	Metabolism
-1	-1.771	0	0.000599	AGAP010367	AGAP010367-RA17828	7311		UDP-N-acetyl-alpha-D-galactosamine:polypeptide N-acetylgalactosaminyltransferase 20 [Source:VB External Description;Acc:AGAP010367]	Metabolism
-1	-0.844	0.00147	0.014588	AGAP010870	AGAP010870-RA17993	5574		solute carrier family 27 (fatty acid transporter), member 1/4 [Source:VB External Description;Acc:AGAP010870]	Metabolism
-1	-0.848	0.00512	0.03485	AGAP011098	AGAP011098-RA8260	11831			Metabolism
-1	-1.466	0.00107	0.011853	AGAP011303	AGAP011303-RA8333	29859			Metabolism
-1	-1.023	0.00076	0.009701	AGAP011304	AGAP011304-RA21711	32360			Metabolism
-1	-1.035	0.0003	0.005611	AGAP011350	AGAP011350-RA12758	8226		4-nitrophenyl phosphatase [Source:VB External Description;Acc:AGAP011350]	Metabolism
-1	-1.403	0	0.000599	AGAP011458	AGAP011458-RA8409	25733		FK506-binding protein 6 [Source:VB External Description;Acc:AGAP011458]	Metabolism
-1	-1.338	0.00089	0.010514	AGAP011616	AGAP011616-RA12810	13633			Metabolism
-1	-1.201	1e-05	0.001009	AGAP011744	AGAP011744-RA2122	20189		tryptophanyl-tRNA synthetase [Source:VB External Description;Acc:AGAP011744]	Metabolism
-1	-0.797	0.00089	0.010514	AGAP011798	AGAP011798-RA18156	25380		acyl-CoA oxidase [Source:VB External Description;Acc:AGAP011798]	Metabolism
-1	-0.959	5e-05	0.002092	AGAP011821	AGAP011821-RA20480	16790		cysteinyl-tRNA synthetase [Source:VB External Description;Acc:AGAP011821]	Metabolism
-1	-1.76	0	0.000647	AGAP012379	AGAP012379-RA13009	29565	NIT8730		Metabolism
-1	-1.411	9e-05	0.002876	AGAP012567	AGAP012567-RA10009	9749			Metabolism
-1	-1.458	8e-05	0.002674	AGAP012568	AGAP012568-RA10011	13315		galactokinase [Source:VB External Description;Acc:AGAP012568]	Metabolism
-1	-2.066	0.00723	0.044876	AGAP006709	AGAP006709-RA5860	36218		Chymotrypsin-1 [Source:VB External Description;Acc:AGAP006709]	Proteolysis/Digestion
-1	-1.66	0.0011	0.012063	AGAP006711	AGAP006711-RA15167	5979		Chymotrypsin-2 [Source:VB External Description;Acc:AGAP006711]	Proteolysis/Digestion
-1	-0.974	0.00797	0.048006	AGAP008295	AGAP008295-RA6952	16113	TRY2	trypsin (TRY2) [Source:VB Community Annotation;Acc:AGAP008295]	Proteolysis/Digestion
-1	-1.729	1e-05	0.001113	AGAP003422	AGAP003422-RA4463	20670		Endoplasmic reticulum metallopeptidase 1 [Source:VB External Description;Acc:AGAP003422]	Proteolysis/Digestion
-1	-0.918	0.00023	0.004819	AGAP004808	AGAP004808-RA10296	11894		protease m1 zinc metalloprotease [Source:VB External Description;Acc:AGAP004808]	Proteolysis/Digestion
-1	-0.825	0.00113	0.012244	AGAP004900	AGAP004900-RA14537	3717		Trypsin type 4 [Source:VB External Description;Acc:AGAP004900]	Proteolysis/Digestion
-1	-0.843	0.0001	0.003174	AGAP004958	AGAP004958-RA14564	463		ethanolaminephosphotransferase [Source:VB External Description;Acc:AGAP004958]	Proteolysis/Digestion
-1	-3.154	0	0.000797	AGAP005065	AGAP005065-RA2546	4448			Proteolysis/Digestion
-1	-3.784	0	0.000459	AGAP005310	AGAP005310-RA14747	24282			Proteolysis/Digestion
-1	-0.887	0.00019	0.004366	AGAP005728	AGAP005728-RA5754	26274		puromycin-sensitive aminopeptidase [Source:VB External Description;Acc:AGAP005728]	Proteolysis/Digestion
-1	-0.95	0.00017	0.004161	AGAP006707	AGAP006707-RA15165	36207		serine-type enodpeptidase [Source:VB External Description;Acc:AGAP006707]	Proteolysis/Digestion
-1	-1.125	0.00013	0.003638	AGAP007142	AGAP007142-RA5915	19460		Serine-type enodpeptidase [Source:VB External Description;Acc:AGAP007142]	Proteolysis/Digestion
-1	-0.853	0.00403	0.029425	AGAP007165	AGAP007165-RA5917	17727		Late trypsin [Source:VB External Description;Acc:AGAP007165]	Proteolysis/Digestion
-1	-0.792	3e-05	0.001819	AGAP007262	AGAP007262-RA1629	12506		Chymotrypsin-like protease [Source:VB External Description;Acc:AGAP007262]	Proteolysis/Digestion
-1	-0.786	0.00024	0.004956	AGAP009567	AGAP009567-RA13420	13460		mitochondrial inner membrane protease ATP23 homolog [Source:VB External Description;Acc:AGAP009567]	Proteolysis/Digestion
-1	-1.011	0.00202	0.018213	AGAP010240	AGAP010240-RA9951	9859		Late trypsin [Source:VB External Description;Acc:AGAP010240]	Proteolysis/Digestion
-1	-1.274	0.00389	0.028673	AGAP011653	AGAP011653-RA20460	21889		membrane dipeptidase [Source:VB External Description;Acc:AGAP011653]	Proteolysis/Digestion
-1	-0.845	0.00643	0.041148	AGAP011917	AGAP011917-RA7263	8783		serine-type enodpeptidase [Source:VB External Description;Acc:AGAP011917]	Proteolysis/Digestion
-1	-1.126	0.0013	0.013483	AGAP000551	AGAP000551-RA12510	31213		2-oxoglutarate dehydrogenase E1 component DHKTD1 [Source:VB External Description;Acc:AGAP000551]	Redox/Stress/Mitochondrial
-1	-1.363	1e-05	0.000965	AGAP000813	AGAP000813-RA5196	6224		Frataxin homolog, mitochondrial [Source:VB External Description;Acc:AGAP000813]	Redox/Stress/Mitochondrial
-1	-0.855	7e-05	0.002628	AGAP000857	AGAP000857-RA17453	10948		Mitochondrial 39S ribosomal protein L3 [Source:VB External Description;Acc:AGAP000857]	Redox/Stress/Mitochondrial
-1	-1.121	0.00204	0.018308	AGAP002926	AGAP002926-RA11476	3323		Epidermal retinal dehydrogenase 2 [Source:VB External Description;Acc:AGAP002926]	Redox/Stress/Mitochondrial
-1	-0.962	1e-05	0.001289	AGAP003111	AGAP003111-RA20021	16644			Redox/Stress/Mitochondrial
-1	-1.189	1e-05	0.000998	AGAP004657	AGAP004657-RB6579	9529		Mitochondrial inner membrane translocase subunit (TIM17) [Source:VB External Description;Acc:AGAP004657]	Redox/Stress/Mitochondrial
-1	-0.797	0.00043	0.006893	AGAP004892	AGAP004892-RA14534	1453			Redox/Stress/Mitochondrial
-1	-2.123	0.00112	0.012229	AGAP005499	AGAP005499-RA14805	43702		dehydrogenase/reductase SDR family member 11 precursor [Source:VB External Description;Acc:AGAP005499]	Redox/Stress/Mitochondrial
-1	-0.836	2e-05	0.00136	AGAP005894	AGAP005894-RA10616	24943		electron-transferring-flavoprotein dehydrogenase [Source:VB External Description;Acc:AGAP005894]	Redox/Stress/Mitochondrial
-1	-0.985	0.00012	0.00343	AGAP006227	AGAP006227-RA10703	28134		alpha esterase [Source:VB External Description;Acc:AGAP006227]	Redox/Stress/Mitochondrial
-1	-0.992	3e-05	0.00183	AGAP006228	AGAP006228-RA5810	35794	COEAE2F	carboxylesterase [Source:VB Community Annotation;Acc:AGAP006228]	Redox/Stress/Mitochondrial
-1	-0.919	0.00069	0.009206	AGAP006630	AGAP006630-RA19737	41233		NADH dehydrogenase (ubiquinone) 1 alpha subcomplex 1 [Source:VB External Description;Acc:AGAP006630]	Redox/Stress/Mitochondrial
-1	-1.397	1e-05	0.000965	AGAP007238	AGAP007238-RA15328	19203		Acyl-coenzyme A thioesterase 13 [Source:VB External Description;Acc:AGAP007238]	Redox/Stress/Mitochondrial
-1	-1.07	3e-05	0.001819	AGAP007475	AGAP007475-RA3552	35617		dehydrogenase/reductase SDR family member 4 [Source:VB External Description;Acc:AGAP007475]	Redox/Stress/Mitochondrial
-1	-1.17	0.00333	0.025936	AGAP007480	AGAP007480-RA5945	35715	CYP6AH1	cytochrome P450 [Source:VB Community Annotation;Acc:AGAP007480]	Redox/Stress/Mitochondrial
-1	-0.8	0.0002	0.004498	AGAP007621	AGAP007621-RB15454	20883		Cytochrome c oxidase VIIc [Source:VB External Description;Acc:AGAP007621]	Redox/Stress/Mitochondrial
-1	-1.162	0.0002	0.004492	AGAP008298	AGAP008298-RA9112	8541		U5 snRNP protein, DIM1 family [Source:VB External Description;Acc:AGAP008298]	Redox/Stress/Mitochondrial
-1	-0.97	0.00265	0.021959	AGAP008632	AGAP008632-RA6971	224		alpha-aminoadipic semialdehyde synthase [Source:VB External Description;Acc:AGAP008632]	Redox/Stress/Mitochondrial
-1	-0.892	0.00125	0.01303	AGAP008898	AGAP008898-RA6985	10859		mitochondrial ATPase inhibitor [Source:VB External Description;Acc:AGAP008898]	Redox/Stress/Mitochondrial
-1	-1.136	2e-05	0.001442	AGAP008991	AGAP008991-RA18519	20410		CDK-activating kinase assembly factor MAT1 [Source:VB External Description;Acc:AGAP008991]	Redox/Stress/Mitochondrial
-1	-1.34	1e-05	0.001072	AGAP009196	AGAP009196-RA9568	34652	GSTE7	glutathione S-transferase epsilon class [Source:VB Community Annotation;Acc:AGAP009196]	Redox/Stress/Mitochondrial
-1	-1.75	6e-05	0.00246	AGAP009633	AGAP009633-RA13441	20135		3-oxoacyl-(acyl-carrier protein) reductase fabG2 [Source:VB External Description;Acc:AGAP009633]	Redox/Stress/Mitochondrial
-1	-1.017	0.00131	0.013533	AGAP010282	AGAP010282-RA18841	2801		DNA mismatch repair protein MSH2 [Source:VB External Description;Acc:AGAP010282]	Redox/Stress/Mitochondrial
-1	-1.392	1e-05	0.001072	AGAP010293	AGAP010293-RA18852	36442		Mitochondrial glutamate carrier 1 [Source:VB External Description;Acc:AGAP010293]	Redox/Stress/Mitochondrial
-1	-1.975	0	0.000647	AGAP010885	AGAP010885-RA8166	9171		(S)-2-hydroxy-acid oxidase [Source:VB External Description;Acc:AGAP010885]	Redox/Stress/Mitochondrial
-1	-0.827	3e-05	0.001755	AGAP010917	AGAP010917-RA8179	11836	COE09916	carboxylesterase [Source:VB Community Annotation;Acc:AGAP010917]	Redox/Stress/Mitochondrial
-1	-1.189	1e-05	0.000965	AGAP011852	AGAP011852-RA12870	27961		Short-chain dehydrogenease/reductase [Source:VB External Description;Acc:AGAP011852]	Redox/Stress/Mitochondrial
-1	-1.086	5e-05	0.002161	AGAP012514	AGAP012514-RA14223	28985		iron-regulated short-chain dehydrogenase/reductase [Source:VB External Description;Acc:AGAP012514]	Redox/Stress/Mitochondrial
-1	-1.12	0.00031	0.005773	AGAP012833	AGAP012833-RA10109	13495		28S ribosomal protein S24, mitochondrial [Source:VB External Description;Acc:AGAP012833]	Redox/Stress/Mitochondrial
-1	-0.85	0.00049	0.007555	AGAP013286	AGAP013286-RB16175	10455		peptide-methionine (R)-S-oxide reductase [Source:VB External Description;Acc:AGAP013286]	Redox/Stress/Mitochondrial
-1	-0.968	0.00081	0.010037	AGAP013542	AGAP013542-RA12081	3471			Redox/Stress/Mitochondrial
-1	-0.887	0.00456	0.032006	AGAP000114	AGAP000114-RA1907	2634		ovo [Source:VB External Description;Acc:AGAP000114]	Replication/Transcription/Translation
-1	-1.26	1e-05	0.000965	AGAP000306	AGAP000306-RA12441	21390		histone H2A [Source:VB External Description;Acc:AGAP000306]	Replication/Transcription/Translation
-1	-1.206	3e-05	0.001816	AGAP001196	AGAP001196-RA15573	6979		Enn protein [Source:VB External Description;Acc:AGAP001196]	Replication/Transcription/Translation
-1	-0.994	0.00192	0.017491	AGAP001929	AGAP001929-RA3718	3248		DNA polymerase alpha subunit A [Source:VB External Description;Acc:AGAP001929]	Replication/Transcription/Translation
-1	-1.257	0	0.00079	AGAP002580	AGAP002580-RA4054	15872		DNA helicase [Source:VB External Description;Acc:AGAP002580]	Replication/Transcription/Translation
-1	-1.778	0	0.000647	AGAP003109	AGAP003109-RB16245	17736		transcriptional adapter 2-beta [Source:VB External Description;Acc:AGAP003109]	Replication/Transcription/Translation
-1	-0.972	4e-05	0.002017	AGAP003387	AGAP003387-RA16397	15707			Replication/Transcription/Translation
-1	-0.913	1e-05	0.001182	AGAP003655	AGAP003655-RA4570	27701		RNA methyltransferase like 1 [Source:VB External Description;Acc:AGAP003655]	Replication/Transcription/Translation
-1	-0.997	0.00158	0.015368	AGAP003676	AGAP003676-RA11750	634		DNA repair protein RAD50 [Source:VB External Description;Acc:AGAP003676]	Replication/Transcription/Translation
-1	-1.285	0.00225	0.019585	AGAP003909	AGAP003909-RA4671	31795		histone H4 [Source:VB External Description;Acc:AGAP003909]	Replication/Transcription/Translation
-1	-1.405	0.00207	0.018474	AGAP003911	AGAP003911-RA22325	42780		histone H2A [Source:VB External Description;Acc:AGAP003911]	Replication/Transcription/Translation
-1	-1.627	0.00017	0.004106	AGAP003912	AGAP003912-RA21415	13824		histone H2B [Source:VB External Description;Acc:AGAP003912]	Replication/Transcription/Translation
-1	-1.47	0.00017	0.00409	AGAP003913	AGAP003913-RA22326	13691		histone H2A [Source:VB External Description;Acc:AGAP003913]	Replication/Transcription/Translation
-1	-0.839	0.00634	0.040739	AGAP004275	AGAP004275-RA1168	16042		DNA replication licensing factor MCM2 [Source:VB External Description;Acc:AGAP004275]	Replication/Transcription/Translation
-1	-0.844	1e-05	0.001314	AGAP004337	AGAP004337-RA12027	6035		GA-binding protein transcription factor, alpha [Source:VB External Description;Acc:AGAP004337]	Replication/Transcription/Translation
-1	-1.565	0	0.000454	AGAP004614	AGAP004614-RA12143	30020		DNA polymerase epsilon subunit 2 [Source:VB External Description;Acc:AGAP004614]	Replication/Transcription/Translation
-1	-1.493	1e-05	0.001072	AGAP004818	AGAP004818-RA14480	18087		28S ribosomal protein S16, mitochondrial [Source:VB External Description;Acc:AGAP004818]	Replication/Transcription/Translation
-1	-1.403	0.00022	0.004714	AGAP004956	AGAP004956-RA10338	18653		DNA replication licensing factor MCM4 [Source:VB External Description;Acc:AGAP004956]	Replication/Transcription/Translation
-1	-0.981	2e-05	0.00136	AGAP005216	AGAP005216-RA14706	30368		1-phosphatidylinositol-3-phosphate 5-kinase [Source:VB External Description;Acc:AGAP005216]	Replication/Transcription/Translation
-1	-1.815	0.00017	0.00411	AGAP005327	AGAP005327-RA10475	12103		ribonuclease UK114 [Source:VB External Description;Acc:AGAP005327]	Replication/Transcription/Translation
-1	-0.87	0.00043	0.006893	AGAP006065	AGAP006065-RA2942	21018		DNA primase small subunit [Source:VB External Description;Acc:AGAP006065]	Replication/Transcription/Translation
-1	-0.899	0.0001	0.003162	AGAP006387	AGAP006387-RA3076	27366		DNA primase large subunit [Source:VB External Description;Acc:AGAP006387]	Replication/Transcription/Translation
-1	-1.219	0	0.000701	AGAP006927	AGAP006927-RA10864	22615			Replication/Transcription/Translation
-1	-0.918	0.0007	0.009293	AGAP007397	AGAP007397-RA14155	4045		YrdC domain-containing protein, mitochondrial [Source:VB External Description;Acc:AGAP007397]	Replication/Transcription/Translation
-1	-1.048	3e-05	0.001704	AGAP007825	AGAP007825-RA8886	11941		ATP-dependent RNA helicase DDX23/PRP28 [Source:VB External Description;Acc:AGAP007825]	Replication/Transcription/Translation
-1	-0.811	0.00017	0.004106	AGAP007978	AGAP007978-RA18337	2329		histone-lysine N-methyltransferase SETDB [Source:VB External Description;Acc:AGAP007978]	Replication/Transcription/Translation
-1	-0.78	0.00033	0.005932	AGAP008578	AGAP008578-RA18434	34812		ATP-dependent RNA helicase DDX4 [Source:VB External Description;Acc:AGAP008578]	Replication/Transcription/Translation
-1	-0.955	0.0004	0.00671	AGAP009600	AGAP009600-RA9749	18719		ATP-dependent RNA helicase DOB1 [Source:VB External Description;Acc:AGAP009600]	Replication/Transcription/Translation
-1	-0.971	1e-05	0.001182	AGAP009644	AGAP009644-RA9777	16141		DNA-directed RNA polymerases I and III subunit RPAC2 [Source:VB External Description;Acc:AGAP009644]	Replication/Transcription/Translation
-1	-0.943	9e-05	0.002876	AGAP010194	AGAP010194-RA19475	33980			Replication/Transcription/Translation
-1	-0.801	0.00046	0.007281	AGAP010219	AGAP010219-RA1450	21599		DNA replication licensing factor Mcm6 [Source:VB External Description;Acc:AGAP010219]	Replication/Transcription/Translation
-1	-0.864	1e-05	0.001182	AGAP010270	AGAP010270-RA20851	19287			Replication/Transcription/Translation
-1	-0.863	3e-05	0.001819	AGAP010440	AGAP010440-RA12564	40320		small nuclear ribonucleoprotein E [Source:VB External Description;Acc:AGAP010440]	Replication/Transcription/Translation
-1	-0.98	7e-05	0.002556	AGAP010586	AGAP010586-RA5499	9742		aminoacyl tRNA synthase complex-interacting multifunctional protein 1 [Source:VB External Description;Acc:AGAP010586]	Replication/Transcription/Translation
-1	-1.058	3e-05	0.001699	AGAP010656	AGAP010656-RA5520	26165		ATP-dependent RNA helicase DDX46/PRP5 [Source:VB External Description;Acc:AGAP010656]	Replication/Transcription/Translation
-1	-0.872	0.00106	0.011748	AGAP011696	AGAP011696-RA21765	4062		Duplex-specific nuclease [Source:VB External Description;Acc:AGAP011696]	Replication/Transcription/Translation
-1	-0.864	0.00011	0.003262	AGAP011907	AGAP011907-RA2138	14988		splicing factor 3B subunit 5 [Source:VB External Description;Acc:AGAP011907]	Replication/Transcription/Translation
-1	-1.176	2e-05	0.001615	AGAP012199	AGAP012199-RA8740	37184		histone H2B [Source:VB External Description;Acc:AGAP012199]	Replication/Transcription/Translation
-1	-1.042	0.00049	0.007544	AGAP012201	AGAP012201-RA12964	17070		histone H2B [Source:VB External Description;Acc:AGAP012201]	Replication/Transcription/Translation
-1	-1.442	0	0.00081	AGAP012202	AGAP012202-RA18217	21787		histone H2B [Source:VB External Description;Acc:AGAP012202]	Replication/Transcription/Translation
-1	-1.007	3e-05	0.001766	AGAP012461	AGAP012461-RA7104	1814		transcription factor Dp, invertebrate [Source:VB External Description;Acc:AGAP012461]	Replication/Transcription/Translation
-1	-1.102	8e-05	0.002698	AGAP012555	AGAP012555-RA22459	25878		histone H2B [Source:VB External Description;Acc:AGAP012555]	Replication/Transcription/Translation
-1	-1.149	0.00188	0.017227	AGAP012558	AGAP012558-RA10007	6068		histone H4 [Source:VB External Description;Acc:AGAP012558]	Replication/Transcription/Translation
-1	-1.183	0.00108	0.011928	AGAP012574	AGAP012574-RA10014	7741		histone H4 [Source:VB External Description;Acc:AGAP012574]	Replication/Transcription/Translation
-1	-0.98	0.00171	0.016106	AGAP012586	AGAP012586-RA10019	43223		histone H4 [Source:VB External Description;Acc:AGAP012586]	Replication/Transcription/Translation
-1	-1.627	0.00039	0.00664	AGAP012710	AGAP012710-RA10061	14962		Histone H2B [Source:VB External Description;Acc:AGAP012710]	Replication/Transcription/Translation
-1	-1.441	0.00087	0.010406	AGAP012711	AGAP012711-RA22461	21852		histone H2A [Source:VB External Description;Acc:AGAP012711]	Replication/Transcription/Translation
-1	-1.149	2e-05	0.001377	AGAP012894	AGAP012894-RA257	5921		histone H2B [Source:VB External Description;Acc:AGAP012894]	Replication/Transcription/Translation
-1	-1.31	1e-05	0.000865	AGAP013412	AGAP013412-RA16141	14165		DNA repair protein RAD51 [Source:VB External Description;Acc:AGAP013412]	Replication/Transcription/Translation
-1	-1.373	0.00038	0.006568	AGAP000718	AGAP000718-RA5160	21959			Transport
-1	-1.322	3e-05	0.001755	AGAP000928	AGAP000928-RA17487	19196		peroxin-10 [Source:VB External Description;Acc:AGAP000928]	Transport
-1	-0.927	0.00113	0.012245	AGAP001398	AGAP001398-RA7754	5845			Transport
-1	-0.81	0.0003	0.005615	AGAP001505	AGAP001505-RA12039	10789		Transmembrane emp24 protein transport domain containing 1b [Source:VB External Description;Acc:AGAP001505]	Transport
-1	-0.995	0.0003	0.005573	AGAP001823	AGAP001823-RA15536	241	VATG	V-type H+-transporting ATPase subunit G [Source:VB Community Annotation;Acc:AGAP001823]	Transport
-1	-0.944	0.00019	0.004344	AGAP001923	AGAP001923-RA3710	4057		solute carrier family 38 (sodium-coupled neutral amino acid transporter) [Source:VB External Description;Acc:AGAP001923]	Transport
-1	-0.946	0.00035	0.006218	AGAP002073	AGAP002073-RA6050	31821		E3 ubiquitin-protein ligase RNF1/2 [Source:VB External Description;Acc:AGAP002073]	Transport
-1	-1.16	3e-05	0.001699	AGAP002420	AGAP002420-RA11332	36337		alpha-1,2-glucosyltransferase [Source:VB External Description;Acc:AGAP002420]	Transport
-1	-1.546	4e-05	0.002054	AGAP002528	AGAP002528-RA11359	24634		trafficking protein particle complex subunit 2 [Source:VB External Description;Acc:AGAP002528]	Transport
-1	-0.895	1e-05	0.001072	AGAP002659	AGAP002659-RA4089	20065		solute carrier family 10 (sodium/bile acid cotransporter) [Source:VB External Description;Acc:AGAP002659]	Transport
-1	-1.045	0.00063	0.008706	AGAP002884	AGAP002884-RA16089	3917		V-type H+-transporting ATPase subunit B [Source:VB External Description;Acc:AGAP002884]	Transport
-1	-0.858	0.00243	0.020596	AGAP003020	AGAP003020-RA16205	11632		solute carrier family 2, facilitated glucose transporter member 8 [Source:VB External Description;Acc:AGAP003020]	Transport
-1	-0.904	3e-05	0.001835	AGAP003879	AGAP003879-RA11830	11380		V-type H+-transporting ATPase S1 subunit [Source:VB External Description;Acc:AGAP003879]	Transport
-1	-0.98	0.00176	0.016432	AGAP004519	AGAP004519-RA17086	18676		Sideroflexin 1,2,3 [Source:VB External Description;Acc:AGAP004519]	Transport
-1	-0.806	6e-05	0.002439	AGAP004616	AGAP004616-RA17170	38994		F-type H+-transporting ATPase subunit 6 [Source:VB External Description;Acc:AGAP004616]	Transport
-1	-1.142	0.00018	0.004264	AGAP004633	AGAP004633-RA13884	6601		Sodium-independent sulfate anion transporter [Source:VB External Description;Acc:AGAP004633]	Transport
-1	-1.493	0.00021	0.004528	AGAP004636	AGAP004636-RA17169	42120		Sodium-independent sulfate anion transporter [Source:VB External Description;Acc:AGAP004636]	Transport
-1	-1.072	0.00028	0.005393	AGAP004785	AGAP004785-RA19553	40582		alpha-tocopherol transfer protein-like [Source:VB External Description;Acc:AGAP004785]	Transport
-1	-0.786	0.00016	0.003922	AGAP005134	AGAP005134-RA14666	301		F-type H+-transporting ATPase subunit alpha [Source:VB External Description;Acc:AGAP005134]	Transport
-1	-1.292	4e-05	0.002092	AGAP005323	AGAP005323-RA20931	1184		D-aspartate oxidase [Source:VB External Description;Acc:AGAP005323]	Transport
-1	-1.068	2e-05	0.001449	AGAP008942	AGAP008942-RA18507	5327		solute carrier family 17 member 9 [Source:VB External Description;Acc:AGAP008942]	Transport
-1	-1.197	0.00088	0.010495	AGAP009379	AGAP009379-RA9657	395		cellular retinaldehyde-binding protein [Source:VB External Description;Acc:AGAP009379]	Transport
-1	-0.904	0.00026	0.005161	AGAP009653	AGAP009653-RA18624	23146			Transport
-1	-1.281	7e-05	0.002502	AGAP010298	AGAP010298-RA18857	33158		V-type H+-transporting ATPase subunit D [Source:VB External Description;Acc:AGAP010298]	Transport
-1	-1.169	1e-05	0.000892	AGAP010326	AGAP010326-RA13926	6594		aquaporin [Source:VB External Description;Acc:AGAP010326]	Transport
-1	-1.136	0.00755	0.046291	AGAP010854	AGAP010854-RA8151	6284		solute carrier family 45, member 1/2/4 [Source:VB External Description;Acc:AGAP010854]	Transport
-1	-0.797	0.00149	0.014744	AGAP013504	AGAP013504-RA17611	20496			Transport
-1	-0.976	0.00028	0.005446	AGAP000132	AGAP000132-RA7849	2456			Unknown
-1	-0.801	0.00225	0.019585	AGAP000311	AGAP000311-RA1310	20428		UNC93-like protein MFSD11 [Source:VB External Description;Acc:AGAP000311]	Unknown
-1	-0.86	9e-05	0.003053	AGAP000482	AGAP000482-RA17732	10908			Unknown
-1	-1.506	0	0.000701	AGAP000807	AGAP000807-RA17434	8507		Helix-loop-helix transcription factor [Source:VB External Description;Acc:AGAP000807]	Unknown
-1	-1.023	3e-05	0.001819	AGAP000967	AGAP000967-RA17521	4488		estrogen receptor binding site associated antigen 9 variant 1 [Source:VB External Description;Acc:AGAP000967]	Unknown
-1	-0.828	0.00196	0.017809	AGAP001087	AGAP001087-RA12405	3499			Unknown
-1	-1.16	0.00059	0.008319	AGAP001285	AGAP001285-RA15898	17050		charged multivesicular body protein 2A [Source:VB External Description;Acc:AGAP001285]	Unknown
-1	-0.786	0.00579	0.038223	AGAP001300	AGAP001300-RA15944	362			Unknown
-1	-1.098	6e-05	0.002466	AGAP001392	AGAP001392-RA7756	14677			Unknown
-1	-1.369	0.00031	0.005762	AGAP001414	AGAP001414-RA4663	7568		WD40 repeat-containing protein SMU1 [Source:VB External Description;Acc:AGAP001414]	Unknown
-1	-0.872	0.00014	0.00373	AGAP001422	AGAP001422-RA11833	28074			Unknown
-1	-1.279	5e-05	0.002172	AGAP001796	AGAP001796-RA11112	22579			Unknown
-1	-1.282	5e-05	0.002155	AGAP001956	AGAP001956-RA31356	101		Niemann-Pick Type C-2 [Source:VB External Description;Acc:AGAP001956]	Unknown
-1	-1.055	2e-05	0.001676	AGAP002004	AGAP002004-RA3758	12715		nuclear RNA export factor 1/2 [Source:VB External Description;Acc:AGAP002004]	Unknown
-1	-0.953	2e-05	0.001659	AGAP002214	AGAP002214-RA3851	69			Unknown
-1	-0.91	4e-05	0.00203	AGAP002455	AGAP002455-RA7698	24153			Unknown
-1	-0.884	3e-05	0.001676	AGAP002541	AGAP002541-RB19950	8632			Unknown
-1	-0.954	0.00107	0.011863	AGAP002604	AGAP002604-RA15917	833			Unknown
-1	-1.523	0.00022	0.004688	AGAP002724	AGAP002724-RA11423	6602			Unknown
-1	-1.368	0.00015	0.003827	AGAP002764	AGAP002764-RA16025	15635			Unknown
-1	-0.808	0.00619	0.040039	AGAP002782	AGAP002782-RA1035	145		nuclear autoantigenic sperm protein [Source:VB External Description;Acc:AGAP002782]	Unknown
-1	-0.877	0.00047	0.007352	AGAP002839	AGAP002839-RA16064	25244		WD repeat-containing protein 85 [Source:VB External Description;Acc:AGAP002839]	Unknown
-1	-1.497	0.00395	0.028969	AGAP002850	AGAP002850-RA26074	2447		Niemann-Pick Type C-2 [Source:VB External Description;Acc:AGAP002850]	Unknown
-1	-0.882	0.00031	0.005752	AGAP002981	AGAP002981-RA16171	25427		Cytochrome c oxidase assembly protein COX16 homolog, mitochondrial precursor [Source:VB External Description;Acc:AGAP002981]	Unknown
-1	-1.056	2e-05	0.001396	AGAP003099	AGAP003099-RA11546	15894		hydroxypyruvate isomerase [Source:VB External Description;Acc:AGAP003099]	Unknown
-1	-1.572	3e-05	0.001676	AGAP003178	AGAP003178-RA16290	41966	GRX2	glutaredoxin [Source:VB Community Annotation;Acc:AGAP003178]	Unknown
-1	-0.789	0.00025	0.005073	AGAP003236	AGAP003236-RA6245	27715			Unknown
-1	-1.193	1e-05	0.000887	AGAP003322	AGAP003322-RA4422	12418			Unknown
-1	-1.044	0.00055	0.008021	AGAP003527	AGAP003527-RA11687	20046		O-phospho-L-seryl-tRNASec:L-selenocysteinyl-tRNA synthase [Source:VB External Description;Acc:AGAP003527]	Unknown
-1	-0.893	8e-05	0.002788	AGAP003681	AGAP003681-RA1102	1899		huntingtin [Source:VB External Description;Acc:AGAP003681]	Unknown
-1	-0.84	0.00032	0.005824	AGAP003826	AGAP003826-RA16659	38002		proteasome assembly chaperone 2 [Source:VB External Description;Acc:AGAP003826]	Unknown
-1	-0.846	4e-05	0.00206	AGAP003836	AGAP003836-RA16664	28553			Unknown
-1	-1.757	0	0.000684	AGAP003855	AGAP003855-RA4639	28971			Unknown
-1	-0.788	0.00346	0.02661	AGAP004088	AGAP004088-RA11898	6382			Unknown
-1	-0.794	0.00013	0.003628	AGAP004214	AGAP004214-RA13860	12785			Unknown
-1	-0.856	4e-05	0.002067	AGAP004300	AGAP004300-RA11999	37377			Unknown
-1	-1.093	7e-05	0.002601	AGAP004332	AGAP004332-RA16962	4210		Macrophage erythroblast attacher [Source:VB External Description;Acc:AGAP004332]	Unknown
-1	-0.985	0.00024	0.004895	AGAP004607	AGAP004607-RA17154	9340			Unknown
-1	-1.293	1e-05	0.001072	AGAP004629	AGAP004629-RA1224	36190			Unknown
-1	-1.387	0	0.000675	AGAP004672	AGAP004672-RA1239	5811			Unknown
-1	-1.073	6e-05	0.002432	AGAP004692	AGAP004692-RA13710	4198			Unknown
-1	-1.04	0.00103	0.011572	AGAP004710	AGAP004710-RA7541	4943		ubiquinol-cytochrome c reductase subunit 9 [Source:VB External Description;Acc:AGAP004710]	Unknown
-1	-1.58	6e-05	0.002308	AGAP004748	AGAP004748-RA14430	30117			Unknown
-1	-2.093	1e-05	0.00098	AGAP004762	AGAP004762-RA14446	23376		Alpha-tocopherol transfer protein-like protein [Source:VB External Description;Acc:AGAP004762]	Unknown
-1	-0.968	0.00042	0.006893	AGAP004788	AGAP004788-RA7545	1701		Up-regulated during skeletal muscle growth 5 homolog [Source:VB External Description;Acc:AGAP004788]	Unknown
-1	-1.058	0.00028	0.005428	AGAP004790	AGAP004790-RA7546	11294		Up-regulated during skeletal muscle growth 5 homolog [Source:VB External Description;Acc:AGAP004790]	Unknown
-1	-0.781	6e-05	0.002381	AGAP004885	AGAP004885-RA7551	8078		CDGSH iron sulfur domain-containing protein 3, mitochondrial [Source:VB External Description;Acc:AGAP004885]	Unknown
-1	-1.069	6e-05	0.002358	AGAP004909	AGAP004909-RA14546	1315			Unknown
-1	-1.381	0.00124	0.012996	AGAP004964	AGAP004964-RA14566	784			Unknown
-1	-0.919	0.00011	0.003351	AGAP005250	AGAP005250-RA10453	35763		protein kintoun [Source:VB External Description;Acc:AGAP005250]	Unknown
-1	-1.611	4e-05	0.001922	AGAP005705	AGAP005705-RA2797	34399		serine collagenase 1 precursor [Source:VB External Description;Acc:AGAP005705]	Unknown
-1	-1.01	0.00014	0.003673	AGAP006157	AGAP006157-RA21024	7601			Unknown
-1	-2.769	6e-05	0.0023	AGAP006202	AGAP006202-RA19697	23595			Unknown
-1	-0.84	0.00013	0.003638	AGAP006788	AGAP006788-RA1596	42865			Unknown
-1	-0.924	0.00054	0.007923	AGAP007085	AGAP007085-RA10913	9502			Unknown
-1	-0.948	0.00056	0.008085	AGAP007220	AGAP007220-RA15324	959		DNA-directed RNA polymerase III subunit RPC9 [Source:VB External Description;Acc:AGAP007220]	Unknown
-1	-1.32	0	0.000599	AGAP007239	AGAP007239-RA3464	5403			Unknown
-1	-0.983	1e-05	0.001072	AGAP007591	AGAP007591-RA15443	19131		tRNA-splicing endonuclease subunit Sen15 [Source:VB External Description;Acc:AGAP007591]	Unknown
-1	-1.407	1e-05	0.001072	AGAP007679	AGAP007679-RA5962	6753			Unknown
-1	-1.495	1e-05	0.001314	AGAP007746	AGAP007746-RA20536	24443			Unknown
-1	-1.667	1e-05	0.00097	AGAP007860	AGAP007860-RA18293	7599			Unknown
-1	-1.064	1e-05	0.001072	AGAP008110	AGAP008110-RA9007	19584			Unknown
-1	-1.492	0	0.000865	AGAP008237	AGAP008237-RA13180	11047		putative G-protein coupled receptor GPCR [Source:VB External Description;Acc:AGAP008237]	Unknown
-1	-1.158	3e-05	0.00183	AGAP008390	AGAP008390-RA9158	8553		INO80 complex subunit C [Source:VB External Description;Acc:AGAP008390]	Unknown
-1	-1.199	0.00051	0.007619	AGAP008392	AGAP008392-RA6959	7869		hsp70-interacting protein [Source:VB External Description;Acc:AGAP008392]	Unknown
-1	-1.131	1e-05	0.001072	AGAP008422	AGAP008422-RA18407	41139			Unknown
-1	-0.906	1e-05	0.001182	AGAP008548	AGAP008548-RA9252	12200			Unknown
-1	-0.922	0.00087	0.010435	AGAP008648	AGAP008648-RA18443	24822			Unknown
-1	-0.789	0.00432	0.030807	AGAP008715	AGAP008715-RA18459	31998			Unknown
-1	-1.048	0.00018	0.004282	AGAP009163	AGAP009163-RA20711	10241			Unknown
-1	-0.793	8e-05	0.002823	AGAP009235	AGAP009235-RA9584	16077			Unknown
-1	-0.854	0.00013	0.003557	AGAP009956	AGAP009956-RA13563	15472			Unknown
-1	-1.115	4e-05	0.00203	AGAP009967	AGAP009967-RA8068	17016		Protein of unknown function DUF938 [Source:VB External Description;Acc:AGAP009967]	Unknown
-1	-0.854	8e-05	0.002823	AGAP009969	AGAP009969-RA20815	36424			Unknown
-1	-0.933	3e-05	0.001709	AGAP010032	AGAP010032-RA13591	5823			Unknown
-1	-1.082	0.0001	0.003122	AGAP010111	AGAP010111-RA20840	9195			Unknown
-1	-1.016	0.00117	0.012545	AGAP010118	AGAP010118-RA14011	3874			Unknown
-1	-0.836	0.00021	0.004547	AGAP010204	AGAP010204-RA1446	2627			Unknown
-1	-1.049	1e-05	0.001314	AGAP010243	AGAP010243-RA7076	8386		Female reproductive tract protease GLEANR_897 [Source:VB External Description;Acc:AGAP010243]	Unknown
-1	-1.464	0.00022	0.004712	AGAP010479	AGAP010479-RA7869	28995			Unknown
-1	-0.94	0.00018	0.004282	AGAP010573	AGAP010573-RA769	8353			Unknown
-1	-1.318	0.00015	0.003875	AGAP010616	AGAP010616-RA6825	40822			Unknown
-1	-1.11	0.00066	0.008883	AGAP010915	AGAP010915-RA12697	29138			Unknown
-1	-0.833	0.0002	0.004458	AGAP011081	AGAP011081-RA18032	34510		Protein anon-73B1 [Source:VB External Description;Acc:AGAP011081]	Unknown
-1	-0.82	4e-05	0.002008	AGAP011522	AGAP011522-RA12800	16476			Unknown
-1	-0.854	0.00024	0.004958	AGAP011636	AGAP011636-RA18128	30087			Unknown
-1	-1.112	8e-05	0.002674	AGAP011675	AGAP011675-RA12821	19986			Unknown
-1	-1.021	2e-05	0.001676	AGAP011771	AGAP011771-RA8562	15863			Unknown
-1	-1.383	5e-05	0.002199	AGAP011820	AGAP011820-RA21789	3177			Unknown
-1	-0.799	5e-05	0.002199	AGAP011975	AGAP011975-RA2144	13192		Ufm1-specific protease 2 [Source:VB External Description;Acc:AGAP011975]	Unknown
-1	-1.153	0	0.000647	AGAP012083	AGAP012083-RA7934	8682		Trafficking protein particle complex 5 [Source:VB External Description;Acc:AGAP012083]	Unknown
-1	-1.521	0	0.000701	AGAP012114	AGAP012114-RA8702	4102	PBD2	piggyBac-derived 2 [Source:VB Community Annotation;Acc:AGAP012114]	Unknown
-1	-1.819	0	0.000459	AGAP012159	AGAP012159-RA8722	10942			Unknown
-1	-1.402	0.00091	0.010653	AGAP012200	AGAP012200-RA12962	31081			Unknown
-1	-0.797	7e-05	0.002628	AGAP012484	AGAP012484-RA14220	2770			Unknown
-1	-0.8	0.00011	0.003311	AGAP012540	AGAP012540-RA20859	36842			Unknown
-1	-1.079	2e-05	0.001393	AGAP012679	AGAP012679-RA14250	32830			Unknown
-1	-0.839	0.00043	0.006954	AGAP012700	AGAP012700-RA14258	12042			Unknown
-1	-0.82	0.00228	0.019756	AGAP012752	AGAP012752-RA14279	9965			Unknown
-1	-1.703	0.00011	0.003312	AGAP012779	AGAP012779-RA10085	12775			Unknown
-1	-1.169	1e-05	0.001072	AGAP012902	AGAP012902-RA20885	8499			Unknown
-1	-2.25	7e-05	0.002628	AGAP013036	AGAP013036-RA15644	273			Unknown
-1	-1.535	8e-05	0.002753	AGAP013106	AGAP013106-RA36874	497		Niemann-Pick Type C-2 [Source:VB External Description;Acc:AGAP013106]	Unknown
-1	-0.813	6e-05	0.002473	AGAP013174	AGAP013174-RA11316	26684			Unknown
-1	-1.24	0.00016	0.003913	AGAP013268	AGAP013268-RA17233	17202		Cystinosin [Source:VB External Description;Acc:AGAP013268]	Unknown
-1	-2.096	0.00011	0.003367	AGAP013318	AGAP013318-RA1712	21710		Outer membrane lipoprotein Blc [Source:VB External Description;Acc:AGAP013318]	Unknown
-1	-0.907	0.00011	0.003269	AGAP013341	AGAP013341-RA6742	21881			Unknown
-1	-0.799	0.00161	0.015534	AGAP013351	AGAP013351-RA21307	14705			Unknown

## Sheet: Figure7
Control data:						Csp_P						C. aquaticum						C. subtsugae						C. violaceum:						C. vaccinii
treatment	individual	status (1= dead, 0 = censored)	day post exposure	replicate experiment		treatment	individual	status (1= dead, 0 = censored)	day post exposure	replicate experiment		treatment	individual	status (1= dead, 0 = censored)	day post exposure	replicate experiment		treatment	individual	status (1= dead, 0 = censored)	day post exposure	replicate experiment		treatment	individual	status (1= dead, 0 = censored)	day post exposure	replicate experiment		treatment	individual	status (1= dead, 0 = censored)	day post exposure	replicate experiment
pbs	1	1	3	1		CspP-bf-unfilt	1	1	1	1		Caqua-bf-unfilt	1	1	1	1		Csub-bf-unfilt	1	1	1	1		Cviol-bf-unfilt	1	1	1	1		Cvacc-bf-unfilt	1	1	1	1
pbs	2	1	3	1		CspP-bf-unfilt	2	1	1	1		Caqua-bf-unfilt	2	1	1	1		Csub-bf-unfilt	2	1	1	1		Cviol-bf-unfilt	2	1	1	1		Cvacc-bf-unfilt	2	1	1	1
pbs	3	1	4	1		CspP-bf-unfilt	3	1	1	1		Caqua-bf-unfilt	3	1	2	1		Csub-bf-unfilt	3	1	2	1		Cviol-bf-unfilt	3	1	2	1		Cvacc-bf-unfilt	3	1	1	1
pbs	4	1	4	1		CspP-bf-unfilt	4	1	1	1		Caqua-bf-unfilt	4	1	2	1		Csub-bf-unfilt	4	1	2	1		Cviol-bf-unfilt	4	1	2	1		Cvacc-bf-unfilt	4	1	1	1
pbs	5	1	4	1		CspP-bf-unfilt	5	1	1	1		Caqua-bf-unfilt	5	1	2	1		Csub-bf-unfilt	5	1	2	1		Cviol-bf-unfilt	5	1	2	1		Cvacc-bf-unfilt	5	1	1	1
pbs	6	1	7	1		CspP-bf-unfilt	6	1	1	1		Caqua-bf-unfilt	6	1	2	1		Csub-bf-unfilt	6	1	2	1		Cviol-bf-unfilt	6	1	2	1		Cvacc-bf-unfilt	6	1	1	1
pbs	7	1	7	1		CspP-bf-unfilt	7	1	1	1		Caqua-bf-unfilt	7	1	2	1		Csub-bf-unfilt	7	1	2	1		Cviol-bf-unfilt	7	1	2	1		Cvacc-bf-unfilt	7	1	2	1
pbs	8	0	7	1		CspP-bf-unfilt	8	1	1	1		Caqua-bf-unfilt	8	1	2	1		Csub-bf-unfilt	8	1	2	1		Cviol-bf-unfilt	8	1	2	1		Cvacc-bf-unfilt	8	1	2	1
pbs	9	0	7	1		CspP-bf-unfilt	9	1	1	1		Caqua-bf-unfilt	9	1	2	1		Csub-bf-unfilt	9	1	2	1		Cviol-bf-unfilt	9	1	2	1		Cvacc-bf-unfilt	9	1	2	1
pbs	10	0	7	1		CspP-bf-unfilt	10	1	1	1		Caqua-bf-unfilt	10	1	2	1		Csub-bf-unfilt	10	1	2	1		Cviol-bf-unfilt	10	1	2	1		Cvacc-bf-unfilt	10	1	2	1
pbs	11	0	7	1		CspP-bf-unfilt	11	1	1	1		Caqua-bf-unfilt	11	1	2	1		Csub-bf-unfilt	11	1	2	1		Cviol-bf-unfilt	11	1	2	1		Cvacc-bf-unfilt	11	1	3	1
pbs	12	0	7	1		CspP-bf-unfilt	12	1	2	1		Caqua-bf-unfilt	12	1	2	1		Csub-bf-unfilt	12	1	2	1		Cviol-bf-unfilt	12	1	2	1		Cvacc-bf-unfilt	12	1	3	1
pbs	13	0	7	1		CspP-bf-unfilt	13	1	2	1		Caqua-bf-unfilt	13	1	2	1		Csub-bf-unfilt	13	1	2	1		Cviol-bf-unfilt	13	1	2	1		Cvacc-bf-unfilt	13	1	3	1
pbs	14	0	7	1		CspP-bf-unfilt	14	1	2	1		Caqua-bf-unfilt	14	1	2	1		Csub-bf-unfilt	14	1	2	1		Cviol-bf-unfilt	14	1	2	1		Cvacc-bf-unfilt	14	1	3	1
pbs	15	0	7	1		CspP-bf-unfilt	15	1	2	1		Caqua-bf-unfilt	15	1	2	1		Csub-bf-unfilt	15	1	2	1		Cviol-bf-unfilt	15	1	2	1		Cvacc-bf-unfilt	15	1	3	1
pbs	16	0	7	1		CspP-bf-unfilt	16	1	2	1		Caqua-bf-unfilt	16	1	3	1		Csub-bf-unfilt	16	1	3	1		Cviol-bf-unfilt	16	1	2	1		Cvacc-bf-unfilt	16	1	4	1
pbs	17	0	7	1		CspP-bf-unfilt	17	1	2	1		Caqua-bf-unfilt	17	1	3	1		Csub-bf-unfilt	17	1	3	1		Cviol-bf-unfilt	17	1	2	1		Cvacc-bf-unfilt	17	1	4	1
pbs	18	0	7	1		CspP-bf-unfilt	18	1	2	1		Caqua-bf-unfilt	18	1	3	1		Csub-bf-unfilt	18	1	3	1		Cviol-bf-unfilt	18	1	2	1		Cvacc-bf-unfilt	18	1	4	1
pbs	19	0	7	1		CspP-bf-unfilt	19	1	2	1		Caqua-bf-unfilt	19	1	3	1		Csub-bf-unfilt	19	1	4	1		Cviol-bf-unfilt	19	1	3	1		Cvacc-bf-unfilt	19	1	4	1
pbs	20	0	7	1		CspP-bf-unfilt	20	1	2	1		Caqua-bf-unfilt	20	0	7	1		Csub-bf-unfilt	20	1	7	1		Cviol-bf-unfilt	20	1	5	1		Cvacc-bf-unfilt	20	1	6	1
pbs	21	0	7	1		CspP-bf-unfilt	21	1	2	1		Caqua-bf-unfilt	21	0	7	1		Csub-bf-unfilt	21	0	7	1		Cviol-bf-unfilt	21	1	5	1		Cvacc-bf-unfilt	21	0	7	1
pbs	22	0	7	1		CspP-bf-unfilt	22	1	2	1		Caqua-bf-unfilt	22	0	7	1		Csub-bf-unfilt	22	0	7	1		Cviol-bf-unfilt	22	0	7	1		Cvacc-bf-unfilt	22	0	7	1
pbs	23	0	7	1		CspP-bf-unfilt	23	1	2	1		Caqua-bf-unfilt	23	0	7	1		Csub-bf-unfilt	1	1	1	2		Cviol-bf-unfilt	23	0	7	1		Cvacc-bf-unfilt	23	0	7	1
pbs	24	0	7	1		CspP-bf-unfilt	1	1	1	2		Caqua-bf-unfilt	1	1	1	2		Csub-bf-unfilt	2	1	1	2		Cviol-bf-unfilt	24	0	7	1		Cvacc-bf-unfilt	24	0	7	1
pbs	25	0	7	1		CspP-bf-unfilt	2	1	1	2		Caqua-bf-unfilt	2	1	3	2		Csub-bf-unfilt	3	1	2	2		Cviol-bf-unfilt	1	1	1	2		Cvacc-bf-unfilt	1	1	1	2
pbs	1	1	1	2		CspP-bf-unfilt	3	1	1	2		Caqua-bf-unfilt	3	1	3	2		Csub-bf-unfilt	4	1	2	2		Cviol-bf-unfilt	2	1	1	2		Cvacc-bf-unfilt	2	1	2	2
pbs	2	1	4	2		CspP-bf-unfilt	4	1	2	2		Caqua-bf-unfilt	4	1	3	2		Csub-bf-unfilt	5	1	2	2		Cviol-bf-unfilt	3	1	1	2		Cvacc-bf-unfilt	3	1	2	2
pbs	3	1	4	2		CspP-bf-unfilt	5	1	2	2		Caqua-bf-unfilt	5	1	3	2		Csub-bf-unfilt	6	1	2	2		Cviol-bf-unfilt	4	1	1	2		Cvacc-bf-unfilt	4	1	4	2
pbs	4	1	5	2		CspP-bf-unfilt	6	1	2	2		Caqua-bf-unfilt	6	1	3	2		Csub-bf-unfilt	7	1	2	2		Cviol-bf-unfilt	5	1	1	2		Cvacc-bf-unfilt	5	1	5	2
pbs	5	1	5	2		CspP-bf-unfilt	7	1	2	2		Caqua-bf-unfilt	7	1	3	2		Csub-bf-unfilt	8	1	2	2		Cviol-bf-unfilt	6	1	1	2		Cvacc-bf-unfilt	6	0	7	2
pbs	6	1	5	2		CspP-bf-unfilt	8	1	2	2		Caqua-bf-unfilt	8	1	3	2		Csub-bf-unfilt	9	1	2	2		Cviol-bf-unfilt	7	1	1	2		Cvacc-bf-unfilt	7	0	7	2
pbs	7	1	6	2		CspP-bf-unfilt	9	1	2	2		Caqua-bf-unfilt	9	1	4	2		Csub-bf-unfilt	10	1	2	2		Cviol-bf-unfilt	8	1	1	2		Cvacc-bf-unfilt	8	0	7	2
pbs	8	1	6	2		CspP-bf-unfilt	10	1	2	2		Caqua-bf-unfilt	10	1	4	2		Csub-bf-unfilt	11	1	2	2		Cviol-bf-unfilt	9	1	2	2		Cvacc-bf-unfilt	9	0	7	2
pbs	9	1	6	2		CspP-bf-unfilt	11	1	2	2		Caqua-bf-unfilt	11	1	4	2		Csub-bf-unfilt	12	1	3	2		Cviol-bf-unfilt	10	1	2	2		Cvacc-bf-unfilt	10	0	7	2
pbs	10	1	6	2		CspP-bf-unfilt	12	1	2	2		Caqua-bf-unfilt	12	1	4	2		Csub-bf-unfilt	13	1	3	2		Cviol-bf-unfilt	11	1	2	2		Cvacc-bf-unfilt	11	0	7	2
pbs	11	1	6	2		CspP-bf-unfilt	13	1	2	2		Caqua-bf-unfilt	13	1	5	2		Csub-bf-unfilt	14	1	5	2		Cviol-bf-unfilt	12	1	2	2		Cvacc-bf-unfilt	12	0	7	2
pbs	12	1	6	2		CspP-bf-unfilt	14	1	2	2		Caqua-bf-unfilt	14	1	5	2		Csub-bf-unfilt	15	1	6	2		Cviol-bf-unfilt	13	1	2	2		Cvacc-bf-unfilt	13	0	7	2
pbs	13	1	7	2		CspP-bf-unfilt	15	1	3	2		Caqua-bf-unfilt	15	1	6	2		Csub-bf-unfilt	16	1	7	2		Cviol-bf-unfilt	14	1	2	2		Cvacc-bf-unfilt	14	0	7	2
pbs	14	1	7	2		CspP-bf-unfilt	16	1	3	2		Caqua-bf-unfilt	16	1	6	2		Csub-bf-unfilt	17	1	7	2		Cviol-bf-unfilt	15	1	2	2		Cvacc-bf-unfilt	15	0	7	2
pbs	15	1	7	2		CspP-bf-unfilt	17	1	3	2		Caqua-bf-unfilt	17	1	6	2		Csub-bf-unfilt	18	1	7	2		Cviol-bf-unfilt	16	1	2	2		Cvacc-bf-unfilt	16	0	7	2
pbs	16	1	7	2		CspP-bf-unfilt	18	1	4	2		Caqua-bf-unfilt	18	1	7	2		Csub-bf-unfilt	19	0	7	2		Cviol-bf-unfilt	17	1	2	2		Cvacc-bf-unfilt	17	0	7	2
pbs	17	0	7	2		CspP-bf-unfilt	19	0	7	2		Caqua-bf-unfilt	19	1	7	2		Csub-bf-unfilt	20	0	7	2		Cviol-bf-unfilt	18	1	3	2		Cvacc-bf-unfilt	18	0	7	2
pbs	18	0	7	2		CspP-bf-unfilt	20	0	7	2		Caqua-bf-unfilt	20	1	7	2		Csub-bf-unfilt	21	0	7	2		Cviol-bf-unfilt	19	1	3	2		Cvacc-bf-unfilt	19	0	7	2
pbs	19	0	7	2		CspP-bf-unfilt	21	0	7	2		Caqua-bf-unfilt	21	0	7	2		Csub-bf-unfilt	22	0	7	2		Cviol-bf-unfilt	20	1	3	2		Cvacc-bf-unfilt	20	0	7	2
pbs	20	0	7	2		CspP-bf-unfilt	22	0	7	2		Caqua-bf-unfilt	22	0	7	2		Csub-bf-unfilt	1	1	1	3		Cviol-bf-unfilt	21	1	7	2		Cvacc-bf-unfilt	21	0	7	2
pbs	21	0	7	2		CspP-bf-unfilt	1	1	1	3		Caqua-bf-unfilt	1	1	1	3		Csub-bf-unfilt	2	1	2	3		Cviol-bf-unfilt	22	0	7	2		Cvacc-bf-unfilt	22	0	7	2
pbs	22	0	7	2		CspP-bf-unfilt	2	1	1	3		Caqua-bf-unfilt	2	1	1	3		Csub-bf-unfilt	3	1	2	3		Cviol-bf-unfilt	1	1	1	3		Cvacc-bf-unfilt	1	1	1	3
pbs	1	1	2	3		CspP-bf-unfilt	3	1	1	3		Caqua-bf-unfilt	3	1	1	3		Csub-bf-unfilt	4	1	2	3		Cviol-bf-unfilt	2	1	1	3		Cvacc-bf-unfilt	2	1	1	3
pbs	2	1	2	3		CspP-bf-unfilt	4	1	1	3		Caqua-bf-unfilt	4	1	2	3		Csub-bf-unfilt	5	1	2	3		Cviol-bf-unfilt	3	1	1	3		Cvacc-bf-unfilt	3	1	1	3
pbs	3	1	3	3		CspP-bf-unfilt	5	1	1	3		Caqua-bf-unfilt	5	1	2	3		Csub-bf-unfilt	6	1	2	3		Cviol-bf-unfilt	4	1	2	3		Cvacc-bf-unfilt	4	1	1	3
pbs	4	1	3	3		CspP-bf-unfilt	6	1	1	3		Caqua-bf-unfilt	6	1	2	3		Csub-bf-unfilt	7	1	3	3		Cviol-bf-unfilt	5	1	2	3		Cvacc-bf-unfilt	5	1	1	3
pbs	5	1	4	3		CspP-bf-unfilt	7	1	1	3		Caqua-bf-unfilt	7	1	2	3		Csub-bf-unfilt	8	1	3	3		Cviol-bf-unfilt	6	1	2	3		Cvacc-bf-unfilt	6	1	1	3
pbs	6	1	4	3		CspP-bf-unfilt	8	1	1	3		Caqua-bf-unfilt	8	1	5	3		Csub-bf-unfilt	9	1	3	3		Cviol-bf-unfilt	7	1	2	3		Cvacc-bf-unfilt	7	1	1	3
pbs	7	1	4	3		CspP-bf-unfilt	9	1	1	3		Caqua-bf-unfilt	9	1	5	3		Csub-bf-unfilt	10	1	3	3		Cviol-bf-unfilt	8	1	2	3		Cvacc-bf-unfilt	8	1	2	3
pbs	8	1	4	3		CspP-bf-unfilt	10	1	2	3		Caqua-bf-unfilt	10	1	5	3		Csub-bf-unfilt	11	1	3	3		Cviol-bf-unfilt	9	1	2	3		Cvacc-bf-unfilt	9	1	2	3
pbs	9	1	5	3		CspP-bf-unfilt	11	1	2	3		Caqua-bf-unfilt	11	1	5	3		Csub-bf-unfilt	12	1	3	3		Cviol-bf-unfilt	10	1	2	3		Cvacc-bf-unfilt	10	1	2	3
pbs	10	1	5	3		CspP-bf-unfilt	12	1	2	3		Caqua-bf-unfilt	12	1	5	3		Csub-bf-unfilt	13	1	5	3		Cviol-bf-unfilt	11	1	2	3		Cvacc-bf-unfilt	11	1	2	3
pbs	11	1	5	3		CspP-bf-unfilt	13	1	2	3		Caqua-bf-unfilt	13	1	4	3		Csub-bf-unfilt	14	1	5	3		Cviol-bf-unfilt	12	1	2	3		Cvacc-bf-unfilt	12	1	2	3
pbs	12	1	6	3		CspP-bf-unfilt	14	1	2	3		Caqua-bf-unfilt	14	1	4	3		Csub-bf-unfilt	15	1	5	3		Cviol-bf-unfilt	13	1	2	3		Cvacc-bf-unfilt	13	1	2	3
pbs	13	1	6	3		CspP-bf-unfilt	15	1	2	3		Caqua-bf-unfilt	15	1	4	3		Csub-bf-unfilt	16	1	6	3		Cviol-bf-unfilt	14	1	2	3		Cvacc-bf-unfilt	14	1	2	3
pbs	14	1	6	3		CspP-bf-unfilt	16	1	2	3		Caqua-bf-unfilt	16	1	5	3		Csub-bf-unfilt	17	1	7	3		Cviol-bf-unfilt	15	1	2	3		Cvacc-bf-unfilt	15	1	2	3
pbs	15	1	6	3		CspP-bf-unfilt	17	1	2	3		Caqua-bf-unfilt	17	1	5	3		Csub-bf-unfilt	18	1	7	3		Cviol-bf-unfilt	16	1	4	3		Cvacc-bf-unfilt	16	1	3	3
pbs	16	1	7	3		CspP-bf-unfilt	18	1	2	3		Caqua-bf-unfilt	18	1	5	3		Csub-bf-unfilt	19	0	7	3		Cviol-bf-unfilt	17	1	5	3		Cvacc-bf-unfilt	17	1	3	3
pbs	17	1	7	3		CspP-bf-unfilt	19	1	2	3		Caqua-bf-unfilt	19	1	5	3		Csub-bf-unfilt	20	0	7	3		Cviol-bf-unfilt	18	1	5	3		Cvacc-bf-unfilt	18	1	3	3
pbs	18	1	7	3		CspP-bf-unfilt	20	1	2	3		Caqua-bf-unfilt	20	1	6	3		Csub-bf-unfilt	21	0	7	3		Cviol-bf-unfilt	19	1	5	3		Cvacc-bf-unfilt	19	1	3	3
pbs	19	1	7	3		CspP-bf-unfilt	21	1	2	3		Caqua-bf-unfilt	21	1	7	3		Csub-bf-unfilt	22	0	7	3		Cviol-bf-unfilt	20	0	7	3		Cvacc-bf-unfilt	20	1	4	3
pbs	20	0	7	3		CspP-bf-unfilt	22	1	2	3		Caqua-bf-unfilt	22	0	7	3		Csub-bf-unfilt	23	0	7	3		Cviol-bf-unfilt	21	0	7	3		Cvacc-bf-unfilt	21	1	5	3
pbs	21	0	7	3		CspP-bf-unfilt	23	1	3	3		Caqua-bf-sup-unfilt	1	1	1	1		Csub-bf-unfilt	24	0	7	3		Cviol-bf-sup-unfilt	1	1	1	1		Cvacc-bf-unfilt	22	0	7	3
pbs	22	0	7	3		CspP-bf-unfilt	24	1	4	3		Caqua-bf-sup-unfilt	2	1	1	1		Csub-bf-sup-unfilt	1	1	1	1		Cviol-bf-sup-unfilt	2	1	1	1		Cvacc-bf-unfilt	23	0	7	3
pbs	23	0	7	3		CspP-bf-unfilt	25	1	4	3		Caqua-bf-sup-unfilt	3	1	1	1		Csub-bf-sup-unfilt	2	1	1	1		Cviol-bf-sup-unfilt	3	1	2	1		Cvacc-bf-sup-unfilt	1	1	1	1
pbs	24	0	7	3		CspP-bf-unfilt	26	1	5	3		Caqua-bf-sup-unfilt	4	1	1	1		Csub-bf-sup-unfilt	3	1	1	1		Cviol-bf-sup-unfilt	4	1	2	1		Cvacc-bf-sup-unfilt	2	1	1	1
pbs	25	0	7	3		CspP-bf-sup-unfilt	1	0	0	1		Caqua-bf-sup-unfilt	5	1	2	1		Csub-bf-sup-unfilt	4	1	1	1		Cviol-bf-sup-unfilt	5	1	2	1		Cvacc-bf-sup-unfilt	3	1	1	1
lb	1	1	3	1		CspP-bf-sup-unfilt	2	0	0	1		Caqua-bf-sup-unfilt	6	1	2	1		Csub-bf-sup-unfilt	5	1	2	1		Cviol-bf-sup-unfilt	6	1	2	1		Cvacc-bf-sup-unfilt	4	1	1	1
lb	2	1	3	1		CspP-bf-sup-unfilt	3	1	1	1		Caqua-bf-sup-unfilt	7	1	2	1		Csub-bf-sup-unfilt	6	1	2	1		Cviol-bf-sup-unfilt	7	1	2	1		Cvacc-bf-sup-unfilt	5	1	1	1
lb	3	1	4	1		CspP-bf-sup-unfilt	4	1	1	1		Caqua-bf-sup-unfilt	8	1	2	1		Csub-bf-sup-unfilt	7	1	2	1		Cviol-bf-sup-unfilt	8	1	2	1		Cvacc-bf-sup-unfilt	6	1	1	1
lb	4	1	4	1		CspP-bf-sup-unfilt	5	1	1	1		Caqua-bf-sup-unfilt	9	1	2	1		Csub-bf-sup-unfilt	8	1	2	1		Cviol-bf-sup-unfilt	9	1	2	1		Cvacc-bf-sup-unfilt	7	1	1	1
lb	5	1	4	1		CspP-bf-sup-unfilt	6	1	1	1		Caqua-bf-sup-unfilt	10	1	2	1		Csub-bf-sup-unfilt	9	1	2	1		Cviol-bf-sup-unfilt	10	1	2	1		Cvacc-bf-sup-unfilt	8	1	1	1
lb	6	1	5	1		CspP-bf-sup-unfilt	7	1	1	1		Caqua-bf-sup-unfilt	11	1	2	1		Csub-bf-sup-unfilt	10	1	2	1		Cviol-bf-sup-unfilt	11	1	2	1		Cvacc-bf-sup-unfilt	9	1	1	1
lb	7	1	5	1		CspP-bf-sup-unfilt	8	1	1	1		Caqua-bf-sup-unfilt	12	1	2	1		Csub-bf-sup-unfilt	11	1	2	1		Cviol-bf-sup-unfilt	12	1	2	1		Cvacc-bf-sup-unfilt	10	1	1	1
lb	8	1	5	1		CspP-bf-sup-unfilt	9	1	1	1		Caqua-bf-sup-unfilt	13	1	2	1		Csub-bf-sup-unfilt	12	1	3	1		Cviol-bf-sup-unfilt	13	1	2	1		Cvacc-bf-sup-unfilt	11	1	2	1
lb	9	1	5	1		CspP-bf-sup-unfilt	10	1	1	1		Caqua-bf-sup-unfilt	14	1	2	1		Csub-bf-sup-unfilt	13	1	3	1		Cviol-bf-sup-unfilt	14	1	2	1		Cvacc-bf-sup-unfilt	12	1	2	1
lb	10	1	5	1		CspP-bf-sup-unfilt	11	1	1	1		Caqua-bf-sup-unfilt	15	1	2	1		Csub-bf-sup-unfilt	14	1	3	1		Cviol-bf-sup-unfilt	15	1	2	1		Cvacc-bf-sup-unfilt	13	1	2	1
lb	11	1	5	1		CspP-bf-sup-unfilt	12	1	1	1		Caqua-bf-sup-unfilt	16	1	2	1		Csub-bf-sup-unfilt	15	1	3	1		Cviol-bf-sup-unfilt	16	1	3	1		Cvacc-bf-sup-unfilt	14	1	2	1
lb	12	1	6	1		CspP-bf-sup-unfilt	13	1	2	1		Caqua-bf-sup-unfilt	17	1	2	1		Csub-bf-sup-unfilt	16	1	4	1		Cviol-bf-sup-unfilt	17	1	3	1		Cvacc-bf-sup-unfilt	15	1	2	1
lb	13	1	6	1		CspP-bf-sup-unfilt	14	1	2	1		Caqua-bf-sup-unfilt	18	1	2	1		Csub-bf-sup-unfilt	17	1	6	1		Cviol-bf-sup-unfilt	18	1	3	1		Cvacc-bf-sup-unfilt	16	1	2	1
lb	14	1	6	1		CspP-bf-sup-unfilt	15	1	2	1		Caqua-bf-sup-unfilt	19	1	2	1		Csub-bf-sup-unfilt	18	1	6	1		Cviol-bf-sup-unfilt	19	1	3	1		Cvacc-bf-sup-unfilt	17	1	2	1
lb	15	1	6	1		CspP-bf-sup-unfilt	16	1	2	1		Caqua-bf-sup-unfilt	20	1	2	1		Csub-bf-sup-unfilt	19	0	7	1		Cviol-bf-sup-unfilt	20	1	3	1		Cvacc-bf-sup-unfilt	18	1	2	1
lb	16	1	7	1		CspP-bf-sup-unfilt	17	1	2	1		Caqua-bf-sup-unfilt	21	1	2	1		Csub-bf-sup-unfilt	20	0	7	1		Cviol-bf-sup-unfilt	21	1	3	1		Cvacc-bf-sup-unfilt	19	1	2	1
lb	17	1	7	1		CspP-bf-sup-unfilt	18	1	2	1		Caqua-bf-sup-unfilt	22	1	2	1		Csub-bf-sup-unfilt	21	0	7	1		Cviol-bf-sup-unfilt	22	1	3	1		Cvacc-bf-sup-unfilt	20	1	2	1
lb	18	1	7	1		CspP-bf-sup-unfilt	19	1	2	1		Caqua-bf-sup-unfilt	1	1	1	2		Csub-bf-sup-unfilt	22	0	7	1		Cviol-bf-sup-unfilt	23	0	7	1		Cvacc-bf-sup-unfilt	21	1	2	1
lb	19	0	7	1		CspP-bf-sup-unfilt	20	1	2	1		Caqua-bf-sup-unfilt	2	1	1	2		Csub-bf-sup-unfilt	23	0	7	1		Cviol-bf-sup-unfilt	1	1	1	2		Cvacc-bf-sup-unfilt	22	1	2	1
lb	20	0	7	1		CspP-bf-sup-unfilt	21	1	2	1		Caqua-bf-sup-unfilt	3	1	2	2		Csub-bf-sup-unfilt	24	0	7	1		Cviol-bf-sup-unfilt	2	1	1	2		Cvacc-bf-sup-unfilt	23	1	2	1
lb	21	0	7	1		CspP-bf-sup-unfilt	22	1	2	1		Caqua-bf-sup-unfilt	4	1	2	2		Csub-bf-sup-unfilt	25	0	7	1		Cviol-bf-sup-unfilt	3	1	2	2		Cvacc-bf-sup-unfilt	24	0	7	1
lb	22	0	7	1		CspP-bf-sup-unfilt	23	1	2	1		Caqua-bf-sup-unfilt	5	1	2	2		Csub-bf-sup-unfilt	1	1	1	2		Cviol-bf-sup-unfilt	4	1	2	2		Cvacc-bf-sup-unfilt	1	1	1	2
lb	23	0	7	1		CspP-bf-sup-unfilt	1	1	1	2		Caqua-bf-sup-unfilt	6	1	2	2		Csub-bf-sup-unfilt	2	1	2	2		Cviol-bf-sup-unfilt	5	1	2	2		Cvacc-bf-sup-unfilt	2	1	1	2
lb	24	0	7	1		CspP-bf-sup-unfilt	2	1	1	2		Caqua-bf-sup-unfilt	7	1	2	2		Csub-bf-sup-unfilt	3	1	2	2		Cviol-bf-sup-unfilt	6	1	2	2		Cvacc-bf-sup-unfilt	3	1	1	2
lb	25	0	7	1		CspP-bf-sup-unfilt	3	1	1	2		Caqua-bf-sup-unfilt	8	1	2	2		Csub-bf-sup-unfilt	4	1	2	2		Cviol-bf-sup-unfilt	7	1	2	2		Cvacc-bf-sup-unfilt	4	1	1	2
lb	1	1	1	2		CspP-bf-sup-unfilt	4	1	1	2		Caqua-bf-sup-unfilt	9	1	2	2		Csub-bf-sup-unfilt	5	1	2	2		Cviol-bf-sup-unfilt	8	1	2	2		Cvacc-bf-sup-unfilt	5	1	1	2
lb	2	1	2	2		CspP-bf-sup-unfilt	5	1	1	2		Caqua-bf-sup-unfilt	10	1	2	2		Csub-bf-sup-unfilt	6	1	2	2		Cviol-bf-sup-unfilt	9	1	2	2		Cvacc-bf-sup-unfilt	6	1	2	2
lb	3	1	3	2		CspP-bf-sup-unfilt	6	1	1	2		Caqua-bf-sup-unfilt	11	1	2	2		Csub-bf-sup-unfilt	7	1	2	2		Cviol-bf-sup-unfilt	10	1	2	2		Cvacc-bf-sup-unfilt	7	1	2	2
lb	4	1	4	2		CspP-bf-sup-unfilt	7	1	1	2		Caqua-bf-sup-unfilt	12	1	3	2		Csub-bf-sup-unfilt	8	1	2	2		Cviol-bf-sup-unfilt	11	1	2	2		Cvacc-bf-sup-unfilt	8	1	2	2
lb	5	1	4	2		CspP-bf-sup-unfilt	8	1	1	2		Caqua-bf-sup-unfilt	13	1	3	2		Csub-bf-sup-unfilt	9	1	2	2		Cviol-bf-sup-unfilt	12	1	3	2		Cvacc-bf-sup-unfilt	9	1	2	2
lb	6	1	5	2		CspP-bf-sup-unfilt	9	1	1	2		Caqua-bf-sup-unfilt	14	1	3	2		Csub-bf-sup-unfilt	10	1	2	2		Cviol-bf-sup-unfilt	13	1	3	2		Cvacc-bf-sup-unfilt	10	1	5	2
lb	7	1	5	2		CspP-bf-sup-unfilt	10	1	1	2		Caqua-bf-sup-unfilt	15	1	3	2		Csub-bf-sup-unfilt	11	1	2	2		Cviol-bf-sup-unfilt	14	1	3	2		Cvacc-bf-sup-unfilt	11	1	5	2
lb	8	1	5	2		CspP-bf-sup-unfilt	11	1	1	2		Caqua-bf-sup-unfilt	16	1	3	2		Csub-bf-sup-unfilt	12	1	3	2		Cviol-bf-sup-unfilt	15	1	4	2		Cvacc-bf-sup-unfilt	12	1	6	2
lb	9	1	5	2		CspP-bf-sup-unfilt	12	1	2	2		Caqua-bf-sup-unfilt	17	1	7	2		Csub-bf-sup-unfilt	13	1	3	2		Cviol-bf-sup-unfilt	16	1	4	2		Cvacc-bf-sup-unfilt	13	1	7	2
lb	10	1	5	2		CspP-bf-sup-unfilt	13	1	2	2		Caqua-bf-sup-unfilt	18	0	7	2		Csub-bf-sup-unfilt	14	1	3	2		Cviol-bf-sup-unfilt	17	1	5	2		Cvacc-bf-sup-unfilt	14	0	7	2
lb	11	1	6	2		CspP-bf-sup-unfilt	14	1	2	2		Caqua-bf-sup-unfilt	19	0	7	2		Csub-bf-sup-unfilt	15	1	3	2		Cviol-bf-sup-unfilt	18	1	7	2		Cvacc-bf-sup-unfilt	15	0	7	2
lb	12	1	6	2		CspP-bf-sup-unfilt	15	1	2	2		Caqua-bf-sup-unfilt	20	0	7	2		Csub-bf-sup-unfilt	16	1	3	2		Cviol-bf-sup-unfilt	19	1	7	2		Cvacc-bf-sup-unfilt	16	0	7	2
lb	13	1	6	2		CspP-bf-sup-unfilt	16	1	2	2		Caqua-bf-sup-unfilt	1	1	1	3		Csub-bf-sup-unfilt	17	1	3	2		Cviol-bf-sup-unfilt	20	1	7	2		Cvacc-bf-sup-unfilt	17	0	7	2
lb	14	1	6	2		CspP-bf-sup-unfilt	17	1	2	2		Caqua-bf-sup-unfilt	2	1	1	3		Csub-bf-sup-unfilt	18	1	3	2		Cviol-bf-sup-unfilt	21	0	7	2		Cvacc-bf-sup-unfilt	18	0	7	2
lb	15	1	6	2		CspP-bf-sup-unfilt	18	1	2	2		Caqua-bf-sup-unfilt	3	1	1	3		Csub-bf-sup-unfilt	19	1	3	2		Cviol-bf-sup-unfilt	22	0	7	2		Cvacc-bf-sup-unfilt	19	0	7	2
lb	16	1	6	2		CspP-bf-sup-unfilt	19	1	2	2		Caqua-bf-sup-unfilt	4	1	1	3		Csub-bf-sup-unfilt	20	1	4	2		Cviol-bf-sup-unfilt	23	0	7	2		Cvacc-bf-sup-unfilt	20	0	7	2
lb	17	1	6	2		CspP-bf-sup-unfilt	20	1	2	2		Caqua-bf-sup-unfilt	5	1	1	3		Csub-bf-sup-unfilt	21	1	5	2		Cviol-bf-sup-unfilt	1	1	1	3		Cvacc-bf-sup-unfilt	21	0	7	2
lb	18	1	6	2		CspP-bf-sup-unfilt	21	1	2	2		Caqua-bf-sup-unfilt	6	1	1	3		Csub-bf-sup-unfilt	22	0	7	2		Cviol-bf-sup-unfilt	2	1	1	3		Cvacc-bf-sup-unfilt	1	1	1	3
lb	19	1	7	2		CspP-bf-sup-unfilt	22	1	2	2		Caqua-bf-sup-unfilt	7	1	1	3		Csub-bf-sup-unfilt	23	0	7	2		Cviol-bf-sup-unfilt	3	1	1	3		Cvacc-bf-sup-unfilt	2	1	1	3
lb	20	1	7	2		CspP-bf-sup-unfilt	23	1	2	2		Caqua-bf-sup-unfilt	8	1	1	3		Csub-bf-sup-unfilt	1	1	1	3		Cviol-bf-sup-unfilt	4	1	1	3		Cvacc-bf-sup-unfilt	3	1	2	3
lb	21	0	7	2		CspP-bf-sup-unfilt	24	1	2	2		Caqua-bf-sup-unfilt	9	1	1	3		Csub-bf-sup-unfilt	2	1	2	3		Cviol-bf-sup-unfilt	5	1	1	3		Cvacc-bf-sup-unfilt	4	1	2	3
lb	22	0	7	2		CspP-bf-sup-unfilt	1	1	1	3		Caqua-bf-sup-unfilt	10	1	2	3		Csub-bf-sup-unfilt	3	1	2	3		Cviol-bf-sup-unfilt	6	1	1	3		Cvacc-bf-sup-unfilt	5	1	2	3
lb	23	0	7	2		CspP-bf-sup-unfilt	2	1	1	3		Caqua-bf-sup-unfilt	11	1	2	3		Csub-bf-sup-unfilt	4	1	2	3		Cviol-bf-sup-unfilt	7	1	2	3		Cvacc-bf-sup-unfilt	6	1	2	3
lb	1	1	1	3		CspP-bf-sup-unfilt	3	1	1	3		Caqua-bf-sup-unfilt	12	1	2	3		Csub-bf-sup-unfilt	5	1	2	3		Cviol-bf-sup-unfilt	8	1	2	3		Cvacc-bf-sup-unfilt	7	1	2	3
lb	2	1	1	3		CspP-bf-sup-unfilt	4	1	1	3		Caqua-bf-sup-unfilt	13	1	2	3		Csub-bf-sup-unfilt	6	1	2	3		Cviol-bf-sup-unfilt	9	1	2	3		Cvacc-bf-sup-unfilt	8	1	2	3
lb	3	1	2	3		CspP-bf-sup-unfilt	5	1	1	3		Caqua-bf-sup-unfilt	14	1	2	3		Csub-bf-sup-unfilt	7	1	2	3		Cviol-bf-sup-unfilt	10	1	2	3		Cvacc-bf-sup-unfilt	9	1	2	3
lb	4	1	2	3		CspP-bf-sup-unfilt	6	1	1	3		Caqua-bf-sup-unfilt	15	1	2	3		Csub-bf-sup-unfilt	8	1	2	3		Cviol-bf-sup-unfilt	11	1	2	3		Cvacc-bf-sup-unfilt	10	1	2	3
lb	5	1	3	3		CspP-bf-sup-unfilt	7	1	1	3		Caqua-bf-sup-unfilt	16	1	2	3		Csub-bf-sup-unfilt	9	1	2	3		Cviol-bf-sup-unfilt	12	1	2	3		Cvacc-bf-sup-unfilt	11	1	2	3
lb	6	1	3	3		CspP-bf-sup-unfilt	8	1	1	3		Caqua-bf-sup-unfilt	17	1	2	3		Csub-bf-sup-unfilt	10	1	2	3		Cviol-bf-sup-unfilt	13	1	2	3		Cvacc-bf-sup-unfilt	12	1	2	3
lb	7	1	4	3		CspP-bf-sup-unfilt	9	1	1	3		Caqua-bf-sup-unfilt	18	1	2	3		Csub-bf-sup-unfilt	11	1	2	3		Cviol-bf-sup-unfilt	14	1	2	3		Cvacc-bf-sup-unfilt	13	1	2	3
lb	8	1	4	3		CspP-bf-sup-unfilt	10	1	1	3		Caqua-bf-sup-unfilt	19	1	2	3		Csub-bf-sup-unfilt	12	1	2	3		Cviol-bf-sup-unfilt	15	1	2	3		Cvacc-bf-sup-unfilt	14	1	2	3
lb	9	1	4	3		CspP-bf-sup-unfilt	11	1	1	3		Caqua-bf-sup-unfilt	20	1	2	3		Csub-bf-sup-unfilt	13	1	2	3		Cviol-bf-sup-unfilt	16	1	2	3		Cvacc-bf-sup-unfilt	15	1	2	3
lb	10	1	5	3		CspP-bf-sup-unfilt	12	1	2	3		Caqua-bf-sup-unfilt	21	1	2	3		Csub-bf-sup-unfilt	14	1	2	3		Cviol-bf-sup-unfilt	17	1	2	3		Cvacc-bf-sup-unfilt	16	1	2	3
lb	11	1	5	3		CspP-bf-sup-unfilt	13	1	2	3		Caqua-bf-sup-unfilt	22	1	2	3		Csub-bf-sup-unfilt	15	1	2	3		Cviol-bf-sup-unfilt	18	1	5	3		Cvacc-bf-sup-unfilt	17	1	2	3
lb	12	1	5	3		CspP-bf-sup-unfilt	14	1	2	3		Caqua-bf-sup-unfilt	23	1	2	3		Csub-bf-sup-unfilt	16	1	2	3		Cviol-bf-sup-unfilt	19	0	7	3		Cvacc-bf-sup-unfilt	18	1	3	3
lb	13	1	5	3		CspP-bf-sup-unfilt	15	1	2	3		Caqua-bf-sup-unfilt	24	1	2	3		Csub-bf-sup-unfilt	17	1	2	3		Cviol-bf-sup-unfilt	20	0	7	3		Cvacc-bf-sup-unfilt	19	1	3	3
lb	14	1	5	3		CspP-bf-sup-unfilt	16	1	2	3		Caqua-bf-sup-unfilt	25	1	4	3		Csub-bf-sup-unfilt	18	1	2	3		Cviol-bf-sup-unfilt	21	0	7	3		Cvacc-bf-sup-unfilt	20	1	4	3
lb	15	1	6	3		CspP-bf-sup-unfilt	17	1	2	3		Caqua-bf-sup-filt	1	1	1	1		Csub-bf-sup-unfilt	19	1	2	3		Cviol-bf-sup-filt	1	1	1	1		Cvacc-bf-sup-unfilt	21	1	5	3
lb	16	1	6	3		CspP-bf-sup-unfilt	18	1	2	3		Caqua-bf-sup-filt	2	1	3	1		Csub-bf-sup-unfilt	20	1	2	3		Cviol-bf-sup-filt	2	1	1	1		Cvacc-bf-sup-unfilt	22	1	5	3
lb	17	1	6	3		CspP-bf-sup-unfilt	19	1	2	3		Caqua-bf-sup-filt	3	1	5	1		Csub-bf-sup-unfilt	21	1	3	3		Cviol-bf-sup-filt	3	1	4	1		Cvacc-bf-sup-unfilt	23	1	6	3
lb	18	1	6	3		CspP-bf-sup-unfilt	20	1	2	3		Caqua-bf-sup-filt	4	1	5	1		Csub-bf-sup-unfilt	22	0	7	3		Cviol-bf-sup-filt	4	1	4	1		Cvacc-bf-sup-unfilt	24	1	7	3
lb	19	0	7	3		CspP-bf-sup-unfilt	21	1	2	3		Caqua-bf-sup-filt	5	1	6	1		Csub-bf-sup-filt	1	1	1	1		Cviol-bf-sup-filt	5	1	6	1		Cvacc-bf-sup-unfilt	25	1	7	3
lb	20	0	7	3		CspP-bf-sup-unfilt	22	1	2	3		Caqua-bf-sup-filt	6	0	7	1		Csub-bf-sup-filt	2	1	1	1		Cviol-bf-sup-filt	6	1	6	1		Cvacc-bf-sup-filt	1	1	2	1
lb	21	0	7	3		CspP-bf-sup-unfilt	23	1	2	3		Caqua-bf-sup-filt	7	0	7	1		Csub-bf-sup-filt	3	1	1	1		Cviol-bf-sup-filt	7	1	6	1		Cvacc-bf-sup-filt	2	1	2	1
lb	22	0	7	3		CspP-bf-sup-filt	1	1	1	1		Caqua-bf-sup-filt	8	0	7	1		Csub-bf-sup-filt	4	1	1	1		Cviol-bf-sup-filt	8	1	7	1		Cvacc-bf-sup-filt	3	1	2	1
lb	23	0	7	3		CspP-bf-sup-filt	2	1	3	1		Caqua-bf-sup-filt	9	0	7	1		Csub-bf-sup-filt	5	1	2	1		Cviol-bf-sup-filt	9	1	7	1		Cvacc-bf-sup-filt	4	1	2	1
lb	24	0	7	3		CspP-bf-sup-filt	3	1	3	1		Caqua-bf-sup-filt	10	0	7	1		Csub-bf-sup-filt	6	1	2	1		Cviol-bf-sup-filt	10	1	7	1		Cvacc-bf-sup-filt	5	1	2	1
						CspP-bf-sup-filt	4	1	3	1		Caqua-bf-sup-filt	11	0	7	1		Csub-bf-sup-filt	7	1	2	1		Cviol-bf-sup-filt	11	0	7	1		Cvacc-bf-sup-filt	6	1	2	1
						CspP-bf-sup-filt	5	1	3	1		Caqua-bf-sup-filt	12	0	7	1		Csub-bf-sup-filt	8	1	3	1		Cviol-bf-sup-filt	12	0	7	1		Cvacc-bf-sup-filt	7	1	3	1
						CspP-bf-sup-filt	6	1	3	1		Caqua-bf-sup-filt	13	0	7	1		Csub-bf-sup-filt	9	1	3	1		Cviol-bf-sup-filt	13	0	7	1		Cvacc-bf-sup-filt	8	1	3	1
						CspP-bf-sup-filt	7	1	3	1		Caqua-bf-sup-filt	14	0	7	1		Csub-bf-sup-filt	10	1	3	1		Cviol-bf-sup-filt	14	0	7	1		Cvacc-bf-sup-filt	9	1	3	1
						CspP-bf-sup-filt	8	1	3	1		Caqua-bf-sup-filt	15	0	7	1		Csub-bf-sup-filt	11	1	3	1		Cviol-bf-sup-filt	15	0	7	1		Cvacc-bf-sup-filt	10	1	6	1
						CspP-bf-sup-filt	9	1	3	1		Caqua-bf-sup-filt	16	0	7	1		Csub-bf-sup-filt	12	1	3	1		Cviol-bf-sup-filt	16	0	7	1		Cvacc-bf-sup-filt	11	1	6	1
						CspP-bf-sup-filt	10	1	3	1		Caqua-bf-sup-filt	17	0	7	1		Csub-bf-sup-filt	13	1	3	1		Cviol-bf-sup-filt	17	0	7	1		Cvacc-bf-sup-filt	12	0	7	1
						CspP-bf-sup-filt	11	1	3	1		Caqua-bf-sup-filt	18	0	7	1		Csub-bf-sup-filt	14	1	3	1		Cviol-bf-sup-filt	18	0	7	1		Cvacc-bf-sup-filt	13	0	7	1
						CspP-bf-sup-filt	12	1	3	1		Caqua-bf-sup-filt	19	0	7	1		Csub-bf-sup-filt	15	1	3	1		Cviol-bf-sup-filt	19	0	7	1		Cvacc-bf-sup-filt	14	0	7	1
						CspP-bf-sup-filt	13	1	3	1		Caqua-bf-sup-filt	20	0	7	1		Csub-bf-sup-filt	16	1	4	1		Cviol-bf-sup-filt	20	0	7	1		Cvacc-bf-sup-filt	15	0	7	1
						CspP-bf-sup-filt	14	1	3	1		Caqua-bf-sup-filt	21	0	7	1		Csub-bf-sup-filt	17	1	4	1		Cviol-bf-sup-filt	21	0	7	1		Cvacc-bf-sup-filt	16	0	7	1
						CspP-bf-sup-filt	15	1	3	1		Caqua-bf-sup-filt	22	0	7	1		Csub-bf-sup-filt	18	1	6	1		Cviol-bf-sup-filt	22	0	7	1		Cvacc-bf-sup-filt	17	0	7	1
						CspP-bf-sup-filt	16	1	3	1		Caqua-bf-sup-filt	1	1	4	2		Csub-bf-sup-filt	19	1	6	1		Cviol-bf-sup-filt	23	0	7	1		Cvacc-bf-sup-filt	18	0	7	1
						CspP-bf-sup-filt	17	1	4	1		Caqua-bf-sup-filt	2	0	7	2		Csub-bf-sup-filt	20	1	7	1		Cviol-bf-sup-filt	24	0	7	1		Cvacc-bf-sup-filt	19	0	7	1
						CspP-bf-sup-filt	18	1	4	1		Caqua-bf-sup-filt	3	0	7	2		Csub-bf-sup-filt	21	1	7	1		Cviol-bf-sup-filt	1	0	0	2		Cvacc-bf-sup-filt	20	0	7	1
						CspP-bf-sup-filt	19	1	4	1		Caqua-bf-sup-filt	4	0	7	2		Csub-bf-sup-filt	22	1	7	1		Cviol-bf-sup-filt	2	1	1	2		Cvacc-bf-sup-filt	21	0	7	1
						CspP-bf-sup-filt	20	1	5	1		Caqua-bf-sup-filt	5	0	7	2		Csub-bf-sup-filt	23	0	7	1		Cviol-bf-sup-filt	3	1	1	2		Cvacc-bf-sup-filt	22	0	7	1
						CspP-bf-sup-filt	21	1	5	1		Caqua-bf-sup-filt	6	0	7	2		Csub-bf-sup-filt	24	0	7	1		Cviol-bf-sup-filt	4	1	1	2		Cvacc-bf-sup-filt	23	0	7	1
						CspP-bf-sup-filt	22	1	6	1		Caqua-bf-sup-filt	7	0	7	2		Csub-bf-sup-filt	1	1	1	2		Cviol-bf-sup-filt	5	1	4	2		Cvacc-bf-sup-filt	24	0	7	1
						CspP-bf-sup-filt	23	1	6	1		Caqua-bf-sup-filt	8	0	7	2		Csub-bf-sup-filt	2	1	2	2		Cviol-bf-sup-filt	6	1	4	2		Cvacc-bf-sup-filt	1	1	2	2
						CspP-bf-sup-filt	1	1	1	2		Caqua-bf-sup-filt	9	0	7	2		Csub-bf-sup-filt	3	1	2	2		Cviol-bf-sup-filt	7	1	4	2		Cvacc-bf-sup-filt	2	1	2	2
						CspP-bf-sup-filt	2	1	1	2		Caqua-bf-sup-filt	10	0	7	2		Csub-bf-sup-filt	4	1	2	2		Cviol-bf-sup-filt	8	1	4	2		Cvacc-bf-sup-filt	3	1	3	2
						CspP-bf-sup-filt	3	1	3	2		Caqua-bf-sup-filt	11	0	7	2		Csub-bf-sup-filt	5	1	3	2		Cviol-bf-sup-filt	9	1	5	2		Cvacc-bf-sup-filt	4	1	3	2
						CspP-bf-sup-filt	4	1	3	2		Caqua-bf-sup-filt	12	0	7	2		Csub-bf-sup-filt	6	1	3	2		Cviol-bf-sup-filt	10	1	5	2		Cvacc-bf-sup-filt	5	1	3	2
						CspP-bf-sup-filt	5	1	3	2		Caqua-bf-sup-filt	13	0	7	2		Csub-bf-sup-filt	7	1	3	2		Cviol-bf-sup-filt	11	1	5	2		Cvacc-bf-sup-filt	6	1	3	2
						CspP-bf-sup-filt	6	1	3	2		Caqua-bf-sup-filt	14	0	7	2		Csub-bf-sup-filt	8	1	3	2		Cviol-bf-sup-filt	12	1	5	2		Cvacc-bf-sup-filt	7	1	3	2
						CspP-bf-sup-filt	7	1	3	2		Caqua-bf-sup-filt	15	0	7	2		Csub-bf-sup-filt	9	1	3	2		Cviol-bf-sup-filt	13	1	5	2		Cvacc-bf-sup-filt	8	1	3	2
						CspP-bf-sup-filt	8	1	3	2		Caqua-bf-sup-filt	16	0	7	2		Csub-bf-sup-filt	10	1	4	2		Cviol-bf-sup-filt	14	1	5	2		Cvacc-bf-sup-filt	9	1	4	2
						CspP-bf-sup-filt	9	1	3	2		Caqua-bf-sup-filt	17	0	7	2		Csub-bf-sup-filt	11	1	4	2		Cviol-bf-sup-filt	15	1	5	2		Cvacc-bf-sup-filt	10	1	4	2
						CspP-bf-sup-filt	10	1	4	2		Caqua-bf-sup-filt	18	0	7	2		Csub-bf-sup-filt	12	1	4	2		Cviol-bf-sup-filt	16	1	6	2		Cvacc-bf-sup-filt	11	1	4	2
						CspP-bf-sup-filt	11	1	4	2		Caqua-bf-sup-filt	19	0	7	2		Csub-bf-sup-filt	13	1	4	2		Cviol-bf-sup-filt	17	1	6	2		Cvacc-bf-sup-filt	12	1	5	2
						CspP-bf-sup-filt	12	1	4	2		Caqua-bf-sup-filt	20	0	7	2		Csub-bf-sup-filt	14	1	4	2		Cviol-bf-sup-filt	18	1	6	2		Cvacc-bf-sup-filt	13	1	5	2
						CspP-bf-sup-filt	13	1	4	2		Caqua-bf-sup-filt	21	0	7	2		Csub-bf-sup-filt	15	1	4	2		Cviol-bf-sup-filt	19	1	6	2		Cvacc-bf-sup-filt	14	1	5	2
						CspP-bf-sup-filt	14	1	4	2		Caqua-bf-sup-filt	1	1	2	3		Csub-bf-sup-filt	16	1	4	2		Cviol-bf-sup-filt	20	1	6	2		Cvacc-bf-sup-filt	15	1	6	2
						CspP-bf-sup-filt	15	1	4	2		Caqua-bf-sup-filt	2	1	4	3		Csub-bf-sup-filt	17	1	5	2		Cviol-bf-sup-filt	21	1	7	2		Cvacc-bf-sup-filt	16	1	6	2
						CspP-bf-sup-filt	16	1	4	2		Caqua-bf-sup-filt	3	1	4	3		Csub-bf-sup-filt	18	1	5	2		Cviol-bf-sup-filt	22	0	7	2		Cvacc-bf-sup-filt	17	1	7	2
						CspP-bf-sup-filt	17	1	4	2		Caqua-bf-sup-filt	4	1	4	3		Csub-bf-sup-filt	19	1	5	2		Cviol-bf-sup-filt	23	0	7	2		Cvacc-bf-sup-filt	18	1	7	2
						CspP-bf-sup-filt	18	1	4	2		Caqua-bf-sup-filt	5	1	4	3		Csub-bf-sup-filt	20	1	5	2		Cviol-bf-sup-filt	24	0	7	2		Cvacc-bf-sup-filt	19	1	7	2
						CspP-bf-sup-filt	19	1	5	2		Caqua-bf-sup-filt	6	1	4	3		Csub-bf-sup-filt	21	1	5	2		Cviol-bf-sup-filt	1	1	1	3		Cvacc-bf-sup-filt	20	0	7	2
						CspP-bf-sup-filt	20	1	6	2		Caqua-bf-sup-filt	7	1	4	3		Csub-bf-sup-filt	22	1	6	2		Cviol-bf-sup-filt	2	1	1	3		Cvacc-bf-sup-filt	1	1	2	3
						CspP-bf-sup-filt	1	1	2	3		Caqua-bf-sup-filt	8	1	4	3		Csub-bf-sup-filt	23	1	7	2		Cviol-bf-sup-filt	3	1	2	3		Cvacc-bf-sup-filt	2	1	2	3
						CspP-bf-sup-filt	2	1	2	3		Caqua-bf-sup-filt	9	1	4	3		Csub-bf-sup-filt	24	0	7	2		Cviol-bf-sup-filt	4	1	2	3		Cvacc-bf-sup-filt	3	1	2	3
						CspP-bf-sup-filt	3	1	3	3		Caqua-bf-sup-filt	10	1	5	3		Csub-bf-sup-filt	25	0	7	2		Cviol-bf-sup-filt	5	1	2	3		Cvacc-bf-sup-filt	4	1	2	3
						CspP-bf-sup-filt	4	1	4	3		Caqua-bf-sup-filt	11	1	5	3		Csub-bf-sup-filt	1	1	1	3		Cviol-bf-sup-filt	6	1	2	3		Cvacc-bf-sup-filt	5	1	2	3
						CspP-bf-sup-filt	5	1	4	3		Caqua-bf-sup-filt	12	1	5	3		Csub-bf-sup-filt	2	1	2	3		Cviol-bf-sup-filt	7	1	3	3		Cvacc-bf-sup-filt	6	1	2	3
						CspP-bf-sup-filt	6	1	4	3		Caqua-bf-sup-filt	13	1	5	3		Csub-bf-sup-filt	3	1	2	3		Cviol-bf-sup-filt	8	1	4	3		Cvacc-bf-sup-filt	7	1	2	3
						CspP-bf-sup-filt	7	1	4	3		Caqua-bf-sup-filt	14	1	5	3		Csub-bf-sup-filt	4	1	2	3		Cviol-bf-sup-filt	9	1	4	3		Cvacc-bf-sup-filt	8	1	2	3
						CspP-bf-sup-filt	8	1	5	3		Caqua-bf-sup-filt	15	1	5	3		Csub-bf-sup-filt	5	1	2	3		Cviol-bf-sup-filt	10	1	4	3		Cvacc-bf-sup-filt	9	1	2	3
						CspP-bf-sup-filt	9	1	5	3		Caqua-bf-sup-filt	16	1	6	3		Csub-bf-sup-filt	6	1	2	3		Cviol-bf-sup-filt	11	1	5	3		Cvacc-bf-sup-filt	10	1	2	3
						CspP-bf-sup-filt	10	1	6	3		Caqua-bf-sup-filt	17	1	6	3		Csub-bf-sup-filt	7	1	2	3		Cviol-bf-sup-filt	12	1	6	3		Cvacc-bf-sup-filt	11	1	2	3
						CspP-bf-sup-filt	11	1	6	3		Caqua-bf-sup-filt	18	1	6	3		Csub-bf-sup-filt	8	1	3	3		Cviol-bf-sup-filt	13	1	6	3		Cvacc-bf-sup-filt	12	1	2	3
						CspP-bf-sup-filt	12	1	6	3		Caqua-bf-sup-filt	19	1	6	3		Csub-bf-sup-filt	9	1	3	3		Cviol-bf-sup-filt	14	1	6	3		Cvacc-bf-sup-filt	13	1	2	3
						CspP-bf-sup-filt	13	1	6	3		Caqua-bf-sup-filt	20	1	6	3		Csub-bf-sup-filt	10	1	4	3		Cviol-bf-sup-filt	15	1	7	3		Cvacc-bf-sup-filt	14	1	2	3
						CspP-bf-sup-filt	14	1	6	3		Caqua-bf-sup-filt	21	1	6	3		Csub-bf-sup-filt	11	1	4	3		Cviol-bf-sup-filt	16	1	7	3		Cvacc-bf-sup-filt	15	1	2	3
						CspP-bf-sup-filt	15	1	6	3		Caqua-bf-sup-filt	22	1	7	3		Csub-bf-sup-filt	12	1	4	3		Cviol-bf-sup-filt	17	0	7	3		Cvacc-bf-sup-filt	16	1	3	3
						CspP-bf-sup-filt	16	1	6	3		Caqua-bf-filt	1	1	1	1		Csub-bf-sup-filt	13	1	5	3		Cviol-bf-sup-filt	18	0	7	3		Cvacc-bf-sup-filt	17	1	4	3
						CspP-bf-sup-filt	17	1	6	3		Caqua-bf-filt	2	1	3	1		Csub-bf-sup-filt	14	1	5	3		Cviol-bf-sup-filt	19	0	7	3		Cvacc-bf-sup-filt	18	1	4	3
						CspP-bf-sup-filt	18	1	7	3		Caqua-bf-filt	3	1	4	1		Csub-bf-sup-filt	15	1	5	3		Cviol-bf-sup-filt	20	0	7	3		Cvacc-bf-sup-filt	19	1	6	3
						CspP-bf-sup-filt	19	1	7	3		Caqua-bf-filt	4	1	5	1		Csub-bf-sup-filt	16	1	6	3		Cviol-bf-filt	1	1	1	1		Cvacc-bf-sup-filt	20	1	6	3
						CspP-bf-sup-filt	20	1	7	3		Caqua-bf-filt	5	1	5	1		Csub-bf-sup-filt	17	1	6	3		Cviol-bf-filt	2	1	1	1		Cvacc-bf-sup-filt	21	1	7	3
						CspP-bf-sup-filt	21	1	7	3		Caqua-bf-filt	6	1	5	1		Csub-bf-sup-filt	18	1	7	3		Cviol-bf-filt	3	1	2	1		Cvacc-bf-filt	1	1	1	1
						CspP-bf-filt	1	0	0	1		Caqua-bf-filt	7	1	5	1		Csub-bf-sup-filt	19	1	7	3		Cviol-bf-filt	4	1	3	1		Cvacc-bf-filt	2	1	2	1
						CspP-bf-filt	2	1	1	1		Caqua-bf-filt	8	1	6	1		Csub-bf-sup-filt	20	1	7	3		Cviol-bf-filt	5	1	4	1		Cvacc-bf-filt	3	1	3	1
						CspP-bf-filt	3	1	1	1		Caqua-bf-filt	9	1	6	1		Csub-bf-sup-filt	21	0	7	3		Cviol-bf-filt	6	1	4	1		Cvacc-bf-filt	4	1	3	1
						CspP-bf-filt	4	1	1	1		Caqua-bf-filt	10	1	7	1		Csub-bf-sup-filt	22	0	7	3		Cviol-bf-filt	7	1	4	1		Cvacc-bf-filt	5	1	3	1
						CspP-bf-filt	5	1	1	1		Caqua-bf-filt	11	0	7	1		Csub-bf-filt	1	1	1	1		Cviol-bf-filt	8	1	4	1		Cvacc-bf-filt	6	1	3	1
						CspP-bf-filt	6	1	4	1		Caqua-bf-filt	12	0	7	1		Csub-bf-filt	2	1	2	1		Cviol-bf-filt	9	1	4	1		Cvacc-bf-filt	7	1	3	1
						CspP-bf-filt	7	1	5	1		Caqua-bf-filt	13	0	7	1		Csub-bf-filt	3	1	4	1		Cviol-bf-filt	10	1	4	1		Cvacc-bf-filt	8	1	3	1
						CspP-bf-filt	8	0	7	1		Caqua-bf-filt	14	0	7	1		Csub-bf-filt	4	1	5	1		Cviol-bf-filt	11	1	4	1		Cvacc-bf-filt	9	1	4	1
						CspP-bf-filt	9	0	7	1		Caqua-bf-filt	15	0	7	1		Csub-bf-filt	5	1	5	1		Cviol-bf-filt	12	1	4	1		Cvacc-bf-filt	10	1	4	1
						CspP-bf-filt	10	0	7	1		Caqua-bf-filt	16	0	7	1		Csub-bf-filt	6	1	5	1		Cviol-bf-filt	13	1	5	1		Cvacc-bf-filt	11	1	4	1
						CspP-bf-filt	11	0	7	1		Caqua-bf-filt	17	0	7	1		Csub-bf-filt	7	1	6	1		Cviol-bf-filt	14	1	5	1		Cvacc-bf-filt	12	1	4	1
						CspP-bf-filt	12	0	7	1		Caqua-bf-filt	18	0	7	1		Csub-bf-filt	8	1	6	1		Cviol-bf-filt	15	1	5	1		Cvacc-bf-filt	13	1	4	1
						CspP-bf-filt	13	0	7	1		Caqua-bf-filt	19	0	7	1		Csub-bf-filt	9	1	7	1		Cviol-bf-filt	16	1	5	1		Cvacc-bf-filt	14	1	5	1
						CspP-bf-filt	14	0	7	1		Caqua-bf-filt	20	0	7	1		Csub-bf-filt	10	1	7	1		Cviol-bf-filt	17	1	6	1		Cvacc-bf-filt	15	1	6	1
						CspP-bf-filt	15	0	7	1		Caqua-bf-filt	21	0	7	1		Csub-bf-filt	11	1	7	1		Cviol-bf-filt	18	1	7	1		Cvacc-bf-filt	16	1	6	1
						CspP-bf-filt	16	0	7	1		Caqua-bf-filt	22	0	7	1		Csub-bf-filt	12	1	7	1		Cviol-bf-filt	19	1	7	1		Cvacc-bf-filt	17	1	7	1
						CspP-bf-filt	17	0	7	1		Caqua-bf-filt	23	0	7	1		Csub-bf-filt	13	1	7	1		Cviol-bf-filt	20	0	7	1		Cvacc-bf-filt	18	0	7	1
						CspP-bf-filt	18	0	7	1		Caqua-bf-filt	24	0	7	1		Csub-bf-filt	14	1	7	1		Cviol-bf-filt	21	0	7	1		Cvacc-bf-filt	19	0	7	1
						CspP-bf-filt	19	0	7	1		Caqua-bf-filt	1	1	1	2		Csub-bf-filt	15	1	7	1		Cviol-bf-filt	22	0	7	1		Cvacc-bf-filt	20	0	7	1
						CspP-bf-filt	20	0	7	1		Caqua-bf-filt	2	1	7	2		Csub-bf-filt	16	0	7	1		Cviol-bf-filt	23	0	7	1		Cvacc-bf-filt	21	0	7	1
						CspP-bf-filt	21	0	7	1		Caqua-bf-filt	3	1	7	2		Csub-bf-filt	17	0	7	1		Cviol-bf-filt	24	0	7	1		Cvacc-bf-filt	22	0	7	1
						CspP-bf-filt	1	0	0	2		Caqua-bf-filt	4	0	7	2		Csub-bf-filt	18	0	7	1		Cviol-bf-filt	1	0	0	2		Cvacc-bf-filt	1	1	1	2
						CspP-bf-filt	2	1	4	2		Caqua-bf-filt	5	0	7	2		Csub-bf-filt	19	0	7	1		Cviol-bf-filt	2	1	2	2		Cvacc-bf-filt	2	1	3	2
						CspP-bf-filt	3	1	4	2		Caqua-bf-filt	6	0	7	2		Csub-bf-filt	20	0	7	1		Cviol-bf-filt	3	1	4	2		Cvacc-bf-filt	3	1	4	2
						CspP-bf-filt	4	0	7	2		Caqua-bf-filt	7	0	7	2		Csub-bf-filt	21	0	7	1		Cviol-bf-filt	4	1	5	2		Cvacc-bf-filt	4	1	5	2
						CspP-bf-filt	5	0	7	2		Caqua-bf-filt	8	0	7	2		Csub-bf-filt	22	0	7	1		Cviol-bf-filt	5	1	5	2		Cvacc-bf-filt	5	1	5	2
						CspP-bf-filt	6	0	7	2		Caqua-bf-filt	9	0	7	2		Csub-bf-filt	23	0	7	1		Cviol-bf-filt	6	1	7	2		Cvacc-bf-filt	6	1	5	2
						CspP-bf-filt	7	0	7	2		Caqua-bf-filt	10	0	7	2		Csub-bf-filt	24	0	7	1		Cviol-bf-filt	7	1	7	2		Cvacc-bf-filt	7	1	5	2
						CspP-bf-filt	8	0	7	2		Caqua-bf-filt	11	0	7	2		Csub-bf-filt	25	0	7	1		Cviol-bf-filt	8	1	7	2		Cvacc-bf-filt	8	1	5	2
						CspP-bf-filt	9	0	7	2		Caqua-bf-filt	12	0	7	2		Csub-bf-filt	1	1	1	2		Cviol-bf-filt	9	0	7	2		Cvacc-bf-filt	9	1	5	2
						CspP-bf-filt	10	0	7	2		Caqua-bf-filt	13	0	7	2		Csub-bf-filt	2	1	2	2		Cviol-bf-filt	10	0	7	2		Cvacc-bf-filt	10	1	5	2
						CspP-bf-filt	11	0	7	2		Caqua-bf-filt	14	0	7	2		Csub-bf-filt	3	1	3	2		Cviol-bf-filt	11	0	7	2		Cvacc-bf-filt	11	1	5	2
						CspP-bf-filt	12	0	7	2		Caqua-bf-filt	15	0	7	2		Csub-bf-filt	4	1	3	2		Cviol-bf-filt	12	0	7	2		Cvacc-bf-filt	12	1	5	2
						CspP-bf-filt	13	0	7	2		Caqua-bf-filt	16	0	7	2		Csub-bf-filt	5	1	3	2		Cviol-bf-filt	13	0	7	2		Cvacc-bf-filt	13	1	6	2
						CspP-bf-filt	14	0	7	2		Caqua-bf-filt	17	0	7	2		Csub-bf-filt	6	1	3	2		Cviol-bf-filt	14	0	7	2		Cvacc-bf-filt	14	1	6	2
						CspP-bf-filt	15	0	7	2		Caqua-bf-filt	18	0	7	2		Csub-bf-filt	7	1	4	2		Cviol-bf-filt	15	0	7	2		Cvacc-bf-filt	15	1	6	2
						CspP-bf-filt	16	0	7	2		Caqua-bf-filt	19	0	7	2		Csub-bf-filt	8	1	4	2		Cviol-bf-filt	16	0	7	2		Cvacc-bf-filt	16	1	6	2
						CspP-bf-filt	17	0	7	2		Caqua-bf-filt	20	0	7	2		Csub-bf-filt	9	1	4	2		Cviol-bf-filt	17	0	7	2		Cvacc-bf-filt	17	1	7	2
						CspP-bf-filt	18	0	7	2		Caqua-bf-filt	21	0	7	2		Csub-bf-filt	10	1	4	2		Cviol-bf-filt	18	0	7	2		Cvacc-bf-filt	18	1	7	2
						CspP-bf-filt	19	0	7	2		Caqua-bf-filt	22	0	7	2		Csub-bf-filt	11	1	4	2		Cviol-bf-filt	19	0	7	2		Cvacc-bf-filt	19	1	7	2
						CspP-bf-filt	20	0	7	2		Caqua-bf-filt	1	1	1	3		Csub-bf-filt	12	1	5	2		Cviol-bf-filt	20	0	7	2		Cvacc-bf-filt	20	0	7	2
						CspP-bf-filt	21	0	7	2		Caqua-bf-filt	2	1	1	3		Csub-bf-filt	13	1	5	2		Cviol-bf-filt	21	0	7	2		Cvacc-bf-filt	21	0	7	2
						CspP-bf-filt	22	0	7	2		Caqua-bf-filt	3	1	1	3		Csub-bf-filt	14	1	5	2		Cviol-bf-filt	22	0	7	2		Cvacc-bf-filt	1	1	2	3
						CspP-bf-filt	1	1	1	3		Caqua-bf-filt	4	1	4	3		Csub-bf-filt	15	1	5	2		Cviol-bf-filt	23	0	7	2		Cvacc-bf-filt	2	1	2	3
						CspP-bf-filt	2	1	2	3		Caqua-bf-filt	5	1	4	3		Csub-bf-filt	16	1	5	2		Cviol-bf-filt	1	1	2	3		Cvacc-bf-filt	3	1	3	3
						CspP-bf-filt	3	1	3	3		Caqua-bf-filt	6	1	4	3		Csub-bf-filt	17	1	5	2		Cviol-bf-filt	2	1	2	3		Cvacc-bf-filt	4	1	3	3
						CspP-bf-filt	4	1	4	3		Caqua-bf-filt	7	1	5	3		Csub-bf-filt	18	1	5	2		Cviol-bf-filt	3	1	2	3		Cvacc-bf-filt	5	1	3	3
						CspP-bf-filt	5	1	5	3		Caqua-bf-filt	8	1	5	3		Csub-bf-filt	19	1	5	2		Cviol-bf-filt	4	1	2	3		Cvacc-bf-filt	6	1	3	3
						CspP-bf-filt	6	1	5	3		Caqua-bf-filt	9	1	5	3		Csub-bf-filt	20	1	6	2		Cviol-bf-filt	5	1	3	3		Cvacc-bf-filt	7	1	3	3
						CspP-bf-filt	7	1	5	3		Caqua-bf-filt	10	1	5	3		Csub-bf-filt	21	1	7	2		Cviol-bf-filt	6	1	3	3		Cvacc-bf-filt	8	1	3	3
						CspP-bf-filt	8	1	5	3		Caqua-bf-filt	11	1	5	3		Csub-bf-filt	22	0	7	2		Cviol-bf-filt	7	1	3	3		Cvacc-bf-filt	9	1	4	3
						CspP-bf-filt	9	1	5	3		Caqua-bf-filt	12	1	5	3		Csub-bf-filt	23	0	7	2		Cviol-bf-filt	8	1	3	3		Cvacc-bf-filt	10	1	4	3
						CspP-bf-filt	10	1	5	3		Caqua-bf-filt	13	1	5	3		Csub-bf-filt	24	0	7	2		Cviol-bf-filt	9	1	5	3		Cvacc-bf-filt	11	1	4	3
						CspP-bf-filt	11	1	6	3		Caqua-bf-filt	14	1	6	3		Csub-bf-filt	1	1	1	3		Cviol-bf-filt	10	1	5	3		Cvacc-bf-filt	12	1	4	3
						CspP-bf-filt	12	1	6	3		Caqua-bf-filt	15	1	6	3		Csub-bf-filt	2	1	2	3		Cviol-bf-filt	11	1	5	3		Cvacc-bf-filt	13	1	4	3
						CspP-bf-filt	13	1	6	3		Caqua-bf-filt	16	1	6	3		Csub-bf-filt	3	1	2	3		Cviol-bf-filt	12	1	5	3		Cvacc-bf-filt	14	1	5	3
						CspP-bf-filt	14	1	6	3		Caqua-bf-filt	17	1	6	3		Csub-bf-filt	4	1	3	3		Cviol-bf-filt	13	1	5	3		Cvacc-bf-filt	15	1	5	3
						CspP-bf-filt	15	1	7	3		Caqua-bf-filt	18	1	7	3		Csub-bf-filt	5	1	4	3		Cviol-bf-filt	14	1	6	3		Cvacc-bf-filt	16	1	6	3
						CspP-bf-filt	16	1	7	3		Caqua-bf-filt	19	0	7	3		Csub-bf-filt	6	1	4	3		Cviol-bf-filt	15	1	6	3		Cvacc-bf-filt	17	1	6	3
						CspP-bf-filt	17	0	7	3		Caqua-bf-filt	20	0	7	3		Csub-bf-filt	7	1	4	3		Cviol-bf-filt	16	1	7	3		Cvacc-bf-filt	18	1	6	3
						CspP-bf-filt	18	0	7	3		Caqua-bf-filt	21	0	7	3		Csub-bf-filt	8	1	5	3		Cviol-bf-filt	17	0	7	3		Cvacc-bf-filt	19	1	6	3
						CspP-bf-filt	19	0	7	3		Caqua-bf-filt	22	0	7	3		Csub-bf-filt	9	1	6	3		Cviol-bf-filt	18	0	7	3		Cvacc-bf-filt	20	1	7	3
						CspP-bf-filt	20	0	7	3		Caqua-bf-filt	23	0	7	3		Csub-bf-filt	10	1	6	3		Cviol-bf-filt	19	0	7	3		Cvacc-bf-filt	21	1	7	3
						CspP-bf-filt	21	0	7	3		Caqua-bf-filt	24	0	7	3		Csub-bf-filt	11	1	6	3		Cviol-bf-filt	20	0	7	3		Cvacc-bf-filt	22	0	7	3
						CspP-bf-filt	22	0	7	3								Csub-bf-filt	12	0	7	3		Cviol-bf-filt	21	0	7	3		Cvacc-bf-filt	23	0	7	3
																		Csub-bf-filt	13	0	7	3
																		Csub-bf-filt	14	0	7	3
																		Csub-bf-filt	15	0	7	3
																		Csub-bf-filt	16	0	7	3
																		Csub-bf-filt	17	0	7	3
																		Csub-bf-filt	18	0	7	3
																		Csub-bf-filt	19	0	7	3
																		Csub-bf-filt	20	0	7	3
																		Csub-bf-filt	21	0	7	3
																		Csub-bf-filt	22	0	7	3
